# Supplementary material for: Assessment of depression, anxiety and stress levels in the Ecuadorian general population during social isolation due to the COVID-19 outbreak: a cross-sectional study
Source: BMC Psychiatry. 2021 Apr 28;21:212. doi: 10.1186/s12888-021-03214-1 (PMC8080088; doi:10.1186/s12888-021-03214-1)
Supplement: Supplementary file 1 — Additional file 1. [file 12888_2021_3214_MOESM1_ESM.xlsx]

## Sheet: FINAL DATASET DAS DURING COVID-
responseID	ts	timeTaken	CountryCode	Region	language	A	A1	A2	A3	A4	A5	A6	A7	Localidad	canton	canton2	A8	A9	A9_O	A10	Children	A11	A12	A13A1	A13_O	Q36	A16R1	A16R2	A16R3	A16R4	A16R5	A16R6	A16R7	A16R8	A16R9	A16R10	A16R11	A16R12	A16R13	A16R15	A16R16	A16R17	A16R18	A16R19	A16R20	A16R21	A16R22	A17	A18R1
63668630	22/04/2020 11:38:38	1534	EC	10	English		2	2	21	1	3	10	Guayaquil	0	0	0	1	3		0	0	3	2	1		#NULL!	1	1	1	1	2	2	1	1	1	1	2	3	2	2	1	1	1	2	3	2	1	2	5
63672106	22/04/2020 12:15:04	1123	EC	10	English		2	2	21	1	3	10	Guayaquil	0	0	0	1	3		0	0	4	1	1		#NULL!	3	2	2	3	4	3	2	2	4	2	2	4	3	2	3	3	2	4	3	3	2	1	5
63672132	22/04/2020 12:15:21	847	EC	10	English		1	2	28	4	5	10	Guayaquil	0	0	0	1	5		2	1	3	1	2		#NULL!	1	2	2	2	1	3	1	2	2	1	2	1	3	1	2	3	1	3	3	2	1	2	3
63672178	22/04/2020 12:15:45	536	EC	18	English		1	2	22	1	3	10	Guayaquil	0	0	0	1	3		0	0	5	2	1		#NULL!	1	1	3	1	2	3	1	2	2	2	1	2	3	1	2	4	3	4	1	3	3	2	5
63672187	22/04/2020 12:15:52	641	EC	18	English		2	2	21	1	3	10	Samborondon	0	1	1	1	5		0	0	3	2	1		#NULL!	4	4	3	3	3	3	1	3	3	1	3	4	4	3	4	3	2	2	3	3	1	2	3
63672521	22/04/2020 12:18:57	1325	EC	10	English		1	2	28	2	6	10	Guayaquil	0	0	0	1	2		1	1	3	2	2		#NULL!	1	1	1	1	1	1	1	1	1	1	2	1	2	1	1	1	1	1	1	1	1	2	3
63672715	22/04/2020 12:20:24	536	EC	10	English		2	2	22	1	3	10	Daule	0	2	1	1	3		0	0	4	2	1		#NULL!	3	1	3	1	3	3	2	3	2	3	3	2	3	3	2	3	3	3	2	2	3	2	2
63672727	22/04/2020 12:20:28	874	EC	10	English		1	2	21	1	3	10	Guayaquil	0	0	0	1	2		0	0	5	2	1		#NULL!	2	1	1	1	2	2	2	2	1	1	1	1	1	1	2	1	1	2	2	2	1	2	3
63672897	22/04/2020 12:21:37	2414	EC	10	English		2	2	44	2	5	10	Samborondón	0	1	1	1	3		4	1	6	2	2		#NULL!	2	2	2	1	1	2	2	2	2	1	1	2	2	1	2	1	1	2	1	1	1	2	3
63672919	22/04/2020 12:21:46	557	EC	10	English		1	2	21	1	3	10	Guayaquil	0	0	0	1	3		0	0	6	2	1		#NULL!	4	1	1	1	2	1	1	1	1	1	1	2	1	1	1	1	1	1	1	1	1	2	5
63673002	22/04/2020 12:22:20	1423	EC	18	English		2	2	22	1	3	10	Guayaquil	0	0	0	1	5		0	0	4	2	1		#NULL!	1	1	1	1	1	1	1	1	1	1	2	3	2	3	1	1	1	2	2	1	1	2	5
63673188	22/04/2020 12:23:52	517	EC	10	English		2	2	21	1	3	10	Guayaquil	0	0	0	1	1		0	0	7	2	1		#NULL!	2	2	1	1	3	3	1	2	2	1	1	2	2	2	1	1	2	3	2	2	1	1	4
63673459	22/04/2020 12:26:26	711	EC	18	English		2	2	21	1	3	10	Via a la costa	0	0	0	1	4		0	0	4	2	2		#NULL!	3	1	2	1	4	4	1	1	1	1	1	2	2	1	1	1	4	2	2	3	2	2	5
63673510	22/04/2020 12:26:48	642	EC	18	English		2	2	21	1	3	10	Samborondon	0	1	1	1	1		0	0	5	2	1		#NULL!	4	2	1	2	2	1	1	2	2	2	1	2	2	2	1	1	2	2	2	2	1	2	3
63673752	22/04/2020 12:28:54	793	EC	10	English		1	2	22	1	3	10	Vía Samborondon	0	1	1	1	3		0	0	5	2	1		#NULL!	2	2	2	1	4	3	1	2	1	1	2	2	2	1	1	4	2	2	3	3	1	2	4
63673859	22/04/2020 12:30:32	593	EC	10	English		1	2	21	1	3	10	Guayaquil	0	0	0	1	1		0	0	4	2	2		#NULL!	2	3	2	2	3	3	1	1	2	1	2	3	2	2	1	3	2	3	1	1	2	2	5
63673875	22/04/2020 12:30:41	605	EC	10	English		2	2	27	1	5	10	Guayaquil	0	0	0	1	1		0	0	5	2	2		#NULL!	2	1	2	1	1	2	1	2	2	1	1	1	2	1	1	1	1	2	1	2	1	2	4
63674051	22/04/2020 12:32:40	3112	EC	10	English		2	1	23	1	3	10	Samborondón	0	1	1	1	5		0	0	4	2	1		#NULL!	3	1	3	2	3	3	2	3	3	2	3	3	4	3	3	3	3	3	4	4	2	2	1
63674223	22/04/2020 12:35:02	566	EC	10	English		2	2	21	1	3	10	Guayaquil	0	0	0	1	3		0	0	5	2	1		#NULL!	1	1	1	1	1	1	1	1	1	1	1	1	2	2	1	1	1	2	1	1	1	2	3
63674239	22/04/2020 12:35:29	480	EC	10	English		1	2	21	1	3	10	Daule	0	2	1	1	3		0	0	5	2	1		#NULL!	1	1	1	1	2	1	1	1	1	1	1	2	1	1	1	1	1	1	1	1	1	2	2
63674378	22/04/2020 12:37:12	560	EC	18	English		1	2	22	1	5	10	Guayaquil	0	0	0	1	3		0	0	7	2	2	Tengo trabajo, pero no estoy laborando por la cuarentena	#NULL!	4	3	1	1	3	1	1	1	1	1	1	1	1	2	1	1	1	2	1	1	1	2	4
63674391	22/04/2020 12:37:24	756	EC	10	English		1	2	19	1	3	10	Guayaquil	0	0	0	1	5		0	0	5	2	1		#NULL!	2	4	2	2	3	1	1	2	1	2	1	2	3	1	2	2	2	3	2	2	2	2	5
63674492	22/04/2020 12:38:55	672	EC	14	English		1	2	24	1	3	14	Portoviejo	1	4	1	1	3		0	0	3	2	1		#NULL!	1	1	2	1	1	2	1	1	1	1	1	2	1	1	1	1	1	1	1	1	1	2	4
63674567	22/04/2020 12:40:01	4148	EC	18	English		2	2	22	1	3	10	Samborondón	0	1	1	1	5		0	0	2	2	1		#NULL!	2	1	1	1	2	2	1	1	1	1	1	1	2	4	1	2	1	2	1	1	1	2	3
63674598	22/04/2020 12:40:26	676	EC	10	English		1	2	25	1	3	10	Guayaquil	0	0	0	1	3		0	0	6	2	1		#NULL!	2	1	2	1	2	1	1	1	1	1	1	2	2	2	1	2	1	1	1	1	1	2	4
63674700	22/04/2020 12:41:43	1308	EC	10	English		1	2	30	4	3	10	Guayaquil	0	0	0	1	3		0	0	3	2	2	La empresa a la que pertenezco cerró sus operaciones momentáneamente	#NULL!	1	1	1	2	1	1	2	2	2	1	2	1	2	1	1	1	1	1	2	2	1	2	5
63674745	22/04/2020 12:42:21	1111	EC	18	English		2	2	24	1	5	10	Samborondon	0	1	1	1	1		0	0	5	2	2	La empresa a la que pertenezco cerró sus operaciones momentáneamente	#NULL!	1	1	1	2	2	1	1	1	1	1	1	2	2	1	1	1	3	1	1	2	3	2	5
63674876	22/04/2020 12:43:55	695	EC	18	English		2	2	54	2	5	10	Samborondon	0	1	1	1	1		3	1	5	2	2		#NULL!	1	1	1	1	2	2	1	1	2	1	1	1	1	1	1	1	1	1	1	1	1	2	5
63674912	22/04/2020 12:44:26	811	EC	10	English		2	2	47	2	5	10	Guayaquil	0	0	0	1	3		2	1	5	2	2		#NULL!	2	1	1	1	1	2	1	2	2	1	1	1	2	1	2	1	1	2	1	2	1	2	2
63674917	22/04/2020 12:44:31	653	EC	10	English		1	2	23	1	3	10	Samborondon	0	1	1	1	3		0	0	4	2	2		#NULL!	1	1	1	1	1	3	1	1	1	1	1	1	2	2	1	1	1	1	1	1	1	2	3
63675037	22/04/2020 12:46:15	423	EC	10	English		1	2	21	1	3	20	Santa Elena	1	4	1	2	1		0	0	4	2	1		#NULL!	3	2	3	1	2	2	1	2	2	4	3	3	4	3	4	4	4	4	3	3	4	2	4
63675307	22/04/2020 12:48:15	3941	EC	18	English		1	2	24	1	3	10	Samborondon	0	1	1	1	5		0	0	2	1	2	Trabajo independiente fuera y dentro de casa	#NULL!	4	2	1	3	2	4	1	1	1	1	2	1	1	1	1	1	2	3	2	1	1	2	5
63675319	22/04/2020 12:48:23	863	EC	10	English		1	1	22	1	5	10	Guayaquil	0	0	0	1	5		0	0	6	2	1		#NULL!	1	1	1	1	1	1	1	1	1	1	1	1	1	1	1	1	1	1	1	1	1	2	4
63675334	22/04/2020 12:48:32	642	EC	10	English		2	2	27	1	6	10	Guayaquil	0	0	0	1	5		0	0	7	2	2	Licencia sin sueldo	#NULL!	2	1	1	2	1	2	1	1	1	1	1	1	1	1	1	1	1	1	1	2	1	2	4
63675357	22/04/2020 12:48:46	128	EC	18	English		2	2	54	1	3	19	Quito	1	4	1	1	1		0	0	#NULL!	#NULL!	2		#NULL!	2	2	2	2	2	1	1	2	2	2	2	1	2	1	1	2	1	2	2	2	2	2	3
63675390	22/04/2020 12:49:09	972	EC	10	English		2	2	51	2	5	10	Guayaquil	0	0	0	1	1		3	1	5	2	2		#NULL!	2	1	1	1	1	2	1	2	2	1	1	1	2	1	2	2	1	2	1	2	1	2	3
63675460	22/04/2020 12:50:12	633	EC	18	English		2	2	29	1	5	10	Guayaquil	0	0	0	1	5		0	0	7	2	2		#NULL!	3	2	2	2	1	3	2	3	3	1	2	2	2	1	2	1	1	3	3	2	1	2	2
63675598	22/04/2020 12:52:03	447	EC	10	English		1	2	21	1	3	10	Guayaquil	0	0	0	1	1		0	0	5	2	1		#NULL!	1	1	1	1	2	1	1	1	1	1	1	2	2	1	1	1	1	3	1	1	1	2	4
63675726	22/04/2020 12:53:57	757	EC	10	English		1	2	22	1	3	10	Guayaquil	0	0	0	1	3		0	0	6	2	2		#NULL!	1	1	1	1	1	1	1	1	1	1	1	1	1	2	1	1	1	2	1	1	1	2	4
63675864	22/04/2020 12:55:45	724	EC	10	English		2	2	22	1	3	10	Guayaquil	0	0	0	1	5		0	0	5	2	1		#NULL!	2	2	3	4	2	3	1	2	2	1	2	2	3	2	2	2	1	3	3	2	1	2	4
63675927	22/04/2020 12:56:29	913	EC	10	English		1	2	51	2	5	10	Guayaquil	0	0	0	1	1		3	1	5	2	2	Abogado	#NULL!	1	1	1	1	1	1	1	1	1	1	1	1	1	1	1	1	1	1	1	1	1	2	2
63676203	22/04/2020 12:59:21	2224	EC	18	English		2	2	23	1	3	10	Samborondón	0	1	1	1	3		0	0	2	2	1		#NULL!	1	2	1	1	2	1	1	1	1	1	1	2	1	1	1	2	1	2	1	2	2	2	5
63676697	22/04/2020 13:04:20	1822	EC	10	English		1	2	22	1	3	10	Samborondón	0	1	1	1	3		0	0	3	2	2		#NULL!	4	3	3	2	2	2	4	4	4	1	3	2	4	1	3	2	1	1	4	4	1	2	4
63676874	22/04/2020 13:06:13	648	EC	13	English		1	2	21	1	5	13	Babahoyo	1	4	1	1	3		0	0	6	2	1		#NULL!	2	1	2	1	1	1	1	1	1	1	1	1	2	1	1	1	1	1	1	1	1	2	1
63677211	22/04/2020 13:09:52	902	EC	10	English		2	2	43	2	4	19	Quito	1	4	1	1	1		1	1	2	2	2		#NULL!	2	1	1	1	2	2	1	3	1	1	3	2	3	2	2	2	1	2	1	1	1	2	3
63677438	22/04/2020 13:12:12	31	EC	18	English		2	2	53	4	6	10	Guayaquil	0	0	0	1	3		1	1	1	2	2		#NULL!	2	1	1	1	1	2	1	2	2	1	1	1	2	2	1	1	1	2	2	1	1	2	3
63677621	22/04/2020 13:13:42	1172	EC	10	English		2	2	18	1	3	14	Portoviejo	1	4	1	1	4		0	0	5	2	1		#NULL!	3	1	2	2	3	3	1	1	1	1	2	2	2	2	1	2	3	3	2	1	1	2	5
63677775	22/04/2020 13:15:19	850	EC	18	English		1	1	22	1	3	10	Samborondón	0	1	1	1	3		0	0	4	2	1		#NULL!	1	1	1	2	2	1	1	1	1	1	2	1	2	1	1	2	1	2	1	1	1	2	4
63678355	22/04/2020 13:21:09	691	EC	10	English		2	2	29	2	6	10	Guayaquil	0	0	0	1	5		0	0	4	2	2		#NULL!	3	2	1	1	2	2	1	2	2	1	2	2	2	1	2	1	1	2	1	2	1	2	3
63678767	22/04/2020 13:26:02	638	EC	19	English		2	2	24	1	5	23	Ambato	1	4	1	1	3		0	0	4	2	1		#NULL!	1	2	1	2	1	1	4	1	2	1	2	1	1	1	1	1	1	1	2	1	1	2	5
63678770	22/04/2020 13:26:07	585	EC	18	English		2	2	23	1	3	10	Guayaquil	0	0	0	1	3		0	0	5	2	1		#NULL!	1	2	1	1	1	1	1	1	1	1	1	1	1	1	1	1	1	1	1	1	1	2	3
63679458	22/04/2020 13:33:23	633	EC	10	English		1	2	22	1	3	10	Guayaquil	0	0	0	1	4		0	0	3	2	1		#NULL!	4	1	1	1	3	2	1	1	1	1	1	2	1	2	1	3	1	2	1	1	1	2	3
63680235	22/04/2020 13:43:02	727	EC	10	English		2	2	26	4	5	20	Punta Blanca	1	4	1	2	5		1	1	8	2	2	Odontologa O	#NULL!	2	1	1	2	3	4	1	3	1	2	2	3	2	1	1	3	2	3	3	3	2	2	3
63680282	22/04/2020 13:43:44	562	EC	10	English		2	2	20	1	3	10	Samborondón	0	1	1	1	5		0	0	4	2	1		#NULL!	4	2	1	1	2	3	2	3	3	3	3	3	3	3	3	3	3	3	3	3	3	1	3
63680509	22/04/2020 13:46:05	1727	EC	10	English		2	2	20	1	3	10	guayaquil	0	0	0	1	3		0	0	3	2	1		#NULL!	3	2	4	3	3	2	3	3	2	2	3	3	4	2	3	4	4	4	4	4	4	2	3
63680729	22/04/2020 13:48:58	850	EC	10	English		1	2	22	1	3	10	tarqui	0	0	0	1	1		0	0	5	2	1		#NULL!	2	2	1	1	1	2	1	2	1	1	1	2	1	2	1	1	1	2	1	2	2	2	1
63681628	22/04/2020 13:58:46	799	EC	18	English		1	2	22	1	3	10	Samborobdon	0	1	1	1	3		0	0	4	2	2	Trabajo sin relación de dependencia	#NULL!	1	1	1	1	1	1	1	1	1	1	1	1	1	1	1	2	1	1	1	2	1	2	3
63681675	22/04/2020 13:59:17	642	EC	10	English		2	2	22	1	3	10	Guayas	0	0	0	1	3		0	0	3	1	1		#NULL!	2	1	2	1	2	4	3	3	1	1	2	2	2	2	2	2	1	3	3	1	1	2	1
63682440	22/04/2020 14:03:36	801	EC	10	English		2	2	27	1	5	10	Durán	0	3	1	1	3		0	0	4	2	2		#NULL!	2	1	2	1	2	1	1	2	2	1	1	3	2	1	2	2	1	2	1	2	1	2	3
63682469	22/04/2020 14:03:51	577	EC	10	English		2	2	23	1	5	10	Tarqui	0	0	0	1	5		0	0	3	2	2		#NULL!	2	2	1	1	1	1	1	1	1	1	1	1	2	2	2	2	2	2	2	2	1	2	3
63682964	22/04/2020 14:10:01	1044	EC	10	English		2	2	28	5	5	10	Guayaquil	0	0	0	2	3		1	1	8	1	2		#NULL!	4	1	2	2	2	1	2	3	2	1	2	1	2	1	2	2	1	2	1	1	1	2	1
63682966	22/04/2020 14:10:04	909	EC	18	English		1	#NULL!	21	1	3	10	Guayaquil	0	0	0	1	3		0	0	5	1	1		#NULL!	1	1	2	1	3	1	2	2	1	2	1	3	3	2	1	3	2	1	1	2	3	2	5
63682999	22/04/2020 14:10:21	700	EC	09	English		2	2	21	1	3	10	Guayaquil	0	0	0	1	3		0	0	3	1	2		#NULL!	3	2	1	2	2	3	3	4	4	1	2	3	3	2	3	2	1	3	3	3	1	2	3
63683075	22/04/2020 14:11:09	571	EC	18	English		1	#NULL!	23	1	5	10	Aurora	0	2	1	1	3		0	0	4	2	1		#NULL!	4	2	1	3	3	2	1	3	2	1	3	3	3	2	3	2	1	3	1	3	1	2	4
63683191	22/04/2020 14:11:43	718	EC	10	English		2	2	20	1	3	10	Samborondon	0	1	1	1	1		0	0	4	1	1		#NULL!	2	1	1	1	3	3	1	1	1	1	1	3	2	3	1	2	3	2	4	2	1	2	5
63683570	22/04/2020 14:14:08	614	EC	08	English		2	2	23	1	5	7	Machala	1	4	1	1	3		0	0	4	2	1		#NULL!	3	1	2	1	1	2	1	3	2	1	3	2	1	1	2	1	1	2	1	3	1	2	4
63683743	22/04/2020 14:14:55	773	EC	10	English		2	2	30	2	5	10	Samborondon	0	1	1	1	4		1	1	3	2	2		#NULL!	3	2	2	2	2	3	1	2	2	3	2	3	3	1	3	2	1	3	3	1	3	2	5
63684721	22/04/2020 14:20:29	976	EC	18	English		1	2	21	1	3	10	Guayaquil	0	0	0	1	3		0	0	4	2	1		#NULL!	2	2	2	1	1	2	2	2	2	1	1	2	1	1	1	2	1	1	2	2	1	2	4
63684944	22/04/2020 14:22:11	597	EC	18	English		2	2	20	1	3	8	San Lorenzo	1	4	1	1	3		0	0	4	2	1		#NULL!	1	1	1	1	2	2	1	1	1	1	1	1	2	2	1	1	1	2	1	1	1	2	4
63685082	22/04/2020 14:24:10	612	EC	12	English		1	2	21	1	3	12	Loja	1	4	1	1	3		0	0	3	2	1		#NULL!	1	2	1	1	3	1	1	1	1	1	1	1	1	1	1	1	1	1	1	1	2	2	4
63685438	22/04/2020 14:27:07	627	EC	10	English		2	2	20	1	3	10	Guayaquil	0	0	0	1	3		0	0	4	2	1		#NULL!	3	1	3	1	1	2	1	2	2	1	1	1	3	1	2	2	1	1	2	1	1	2	1
63686903	22/04/2020 14:44:23	1379	EC	10	English		2	2	47	2	4	10	Guayas	0	0	0	1	1		3	1	5	2	2		#NULL!	2	1	2	1	1	2	1	1	1	1	1	1	2	2	1	1	1	1	1	1	1	2	5
63687583	22/04/2020 14:51:45	1151	EC	18	English		2	2	24	1	5	10	Guayaquil	0	0	0	1	3		0	0	5	2	2		#NULL!	2	1	1	1	3	2	1	2	2	1	1	4	3	2	1	2	1	4	1	1	1	2	1
63688883	22/04/2020 15:03:57	491	EC	10	English		2	2	22	1	3	10	Samborondon	0	1	1	1	3		0	0	6	2	1		#NULL!	2	1	1	1	1	2	1	1	2	1	1	1	2	1	1	1	1	1	2	2	1	2	4
63689008	22/04/2020 15:06:12	491	EC	10	English		2	2	26	1	5	10	Guayaquil	0	0	0	1	2		0	0	5	2	2		#NULL!	2	2	1	2	3	1	1	3	2	1	3	4	2	3	1	4	1	2	2	4	1	2	1
63689011	22/04/2020 15:06:15	901	EC	10	English		2	2	22	1	3	10	Guayaquil	0	0	0	1	3		0	0	4	2	1		#NULL!	3	1	2	2	1	2	1	2	1	1	2	1	2	1	1	2	1	1	1	1	1	2	5
63689061	22/04/2020 15:07:07	694	EC	18	English		2	2	30	2	5	10	Samborondon	0	1	1	1	3		0	0	2	2	2	No trabajo	#NULL!	2	1	1	1	2	2	1	1	1	1	1	2	2	1	1	2	1	2	1	1	1	2	4
63689122	22/04/2020 15:08:14	582	EC	10	English		2	2	20	1	3	10	Samborondón	0	1	1	1	5		0	0	5	2	1		#NULL!	2	1	2	1	3	2	3	2	1	1	2	3	3	2	1	1	1	4	1	1	1	2	5
63689222	22/04/2020 15:10:07	1131	EC	10	English		1	#NULL!	21	1	5	10	Guayaquil	0	0	0	1	3		0	0	4	2	2		#NULL!	3	3	1	1	1	2	1	1	1	1	2	2	1	1	1	1	1	3	2	1	1	1	4
63689911	22/04/2020 15:21:31	881	EC	10	English		2	2	21	1	3	10	Guayaquil	0	0	0	1	3		0	0	5	2	1		#NULL!	1	1	2	2	4	1	4	2	1	1	4	3	2	1	1	1	1	2	1	4	1	2	3
63690044	22/04/2020 15:23:24	1158	EC	18	English		2	2	22	1	3	10	Guayaquil	0	0	0	1	3		0	0	5	2	1		#NULL!	3	1	1	1	2	1	1	1	1	1	1	1	1	1	1	1	1	2	1	1	1	2	5
63690095	22/04/2020 15:24:10	412	EC	10	English		2	2	24	1	5	10	Guayaquil	0	0	0	1	1		0	0	5	2	1		#NULL!	2	1	2	1	2	1	1	1	1	1	1	2	1	1	1	2	1	1	1	2	1	2	3
63690125	22/04/2020 15:24:45	532	EC	14	English		2	2	23	1	3	14	Portoviejo	1	4	1	1	3		0	0	4	2	1		#NULL!	2	1	3	2	1	3	1	2	1	2	2	2	3	2	2	3	1	4	1	1	3	2	5
63691094	22/04/2020 15:39:35	655	EC	10	English		2	2	30	1	6	19	Quito	1	4	1	1	2		0	0	2	2	2		#NULL!	3	1	1	1	1	1	1	2	1	1	1	1	2	1	1	1	1	2	2	1	1	2	5
63691200	22/04/2020 15:41:15	748	EC	18	English		2	2	54	2	5	10	Guayaqil	0	0	0	1	3		2	1	4	2	2		#NULL!	1	1	1	1	1	2	1	1	1	1	1	1	1	1	1	1	1	1	2	1	1	2	5
63691592	22/04/2020 15:47:49	968	EC	10	English		2	2	64	4	5	10	Guayaquil	0	0	0	1	3		0	0	3	2	2		#NULL!	2	1	1	2	1	1	1	2	1	1	1	1	2	1	1	1	1	1	1	2	1	1	5
63691662	22/04/2020 15:48:50	1235	EC	18	English		2	2	29	5	3	10	Guayaquil	0	0	0	1	5		2	1	4	2	2		#NULL!	2	1	1	2	3	1	1	2	1	1	2	1	3	1	2	2	1	2	2	2	1	2	4
63691895	22/04/2020 15:52:11	1044	EC	14	English		2	2	29	1	6	14	Portoviejo	1	4	1	1	3		0	0	4	1	2		#NULL!	2	2	1	2	1	2	1	2	1	1	2	1	2	1	1	1	1	2	2	2	1	2	4
63691941	22/04/2020 15:52:56	1039	EC	10	English		2	2	27	2	5	10	Guayas	0	0	0	1	1		0	0	6	2	2		#NULL!	2	2	2	2	2	1	1	2	2	1	2	1	2	2	1	1	1	1	2	1	1	2	4
63692093	22/04/2020 15:54:58	1972	EC	10	English		2	2	54	2	5	10	La Puntilla Samborondon	0	1	1	1	3		4	1	6	2	2	Ama de casa	#NULL!	2	2	1	1	2	2	1	2	2	1	1	1	2	1	2	1	1	2	1	2	1	2	4
63692097	22/04/2020 15:55:04	571	EC	14	English		1	2	37	1	6	14	Portoviejo	1	4	1	1	1		0	0	3	1	2		#NULL!	3	2	3	2	1	2	1	3	2	1	2	2	2	2	1	2	1	3	1	2	1	2	4
63692454	22/04/2020 15:59:50	1019	EC	18	English		1	#NULL!	57	2	5	10	Guayaquil	0	0	0	1	3		2	1	5	1	2	Negocio cerrado	#NULL!	1	1	3	1	1	2	1	2	2	1	1	1	2	1	2	2	1	1	2	2	1	2	5
63692869	22/04/2020 16:04:36	857	EC		English		1	#NULL!	28	1	5	10	Guayaquil	0	0	0	1	3		0	0	4	2	2		#NULL!	1	1	1	1	1	1	1	1	1	1	1	1	1	1	1	1	1	2	1	1	1	2	5
63693781	22/04/2020 16:13:58	953	EC	10	English		1	#NULL!	61	5	6	14	Portoviejo	1	4	1	1	3		3	1	2	2	2		#NULL!	1	1	1	1	1	1	1	1	1	1	1	1	1	1	1	1	1	1	1	1	1	2	2
63693882	22/04/2020 16:15:20	484	EC	14	English		2	2	22	1	3	14	Portoviejo	1	4	1	1	3		0	0	3	2	1		#NULL!	2	1	1	1	2	2	1	1	1	1	1	3	2	2	1	2	1	1	1	1	1	2	1
63694195	22/04/2020 16:19:29	496	EC	10	English		1	2	20	1	3	10	Via Samborondon	0	1	1	1	1		0	0	3	2	2		#NULL!	3	2	2	3	3	2	2	2	2	2	2	2	3	2	3	3	1	2	2	2	2	2	5
63694238	22/04/2020 16:20:06	994	EC	10	English		1	#NULL!	22	1	3	10	Guayaquil	0	0	0	1	1		0	0	2	2	1		#NULL!	1	2	1	1	2	1	1	1	2	1	1	1	1	1	1	1	1	2	1	2	1	2	2
63694250	22/04/2020 16:20:16	692	EC	10	English		2	2	24	1	3	10	Daule	0	2	1	1	3		0	0	5	2	1		#NULL!	3	2	3	1	2	4	2	2	2	1	1	1	4	1	2	2	1	2	2	3	1	1	3
63694270	22/04/2020 16:20:26	906	EC	10	English		2	2	21	1	5	10	Ceibos	0	0	0	1	1		0	0	4	2	1		#NULL!	1	2	2	1	1	3	1	1	1	1	1	2	4	1	2	2	4	4	3	1	2	1	5
63694409	22/04/2020 16:22:15	2628	EC	10	English		2	2	61	4	5	19	Cumbaya	1	4	1	2	3		2	1	2	2	2		#NULL!	1	1	1	1	1	1	1	1	1	1	1	1	2	2	1	1	1	1	1	1	1	2	3
63694683	22/04/2020 16:25:55	2915	EC	18	English		2	2	21	1	3	10	Samborondón	0	1	1	1	3		0	0	5	2	1		#NULL!	2	1	1	2	1	2	1	2	1	1	1	1	2	1	1	1	1	2	2	2	1	2	4
63694689	22/04/2020 16:25:57	827	EC	10	English		2	2	48	2	5	10	Samborondon	0	1	1	1	1		1	1	1	2	2		#NULL!	1	1	1	1	2	1	1	1	2	1	1	2	2	1	1	2	1	1	1	2	1	2	3
63694727	22/04/2020 16:26:29	571	EC	10	English		1	#NULL!	23	1	3	10	Guayaquil	0	0	0	1	3		0	0	5	1	1		#NULL!	1	1	1	1	1	1	1	1	1	1	1	1	1	1	1	1	1	1	1	1	1	2	5
63694785	22/04/2020 16:27:20	649	EC	10	English		2	2	22	1	3	10	Samborondón	0	1	1	1	3		0	0	4	2	1	Trabajo freelance y soy estudiante	#NULL!	2	1	1	1	1	2	2	2	1	2	1	1	2	1	1	2	1	3	2	2	2	1	4
63694862	22/04/2020 16:28:23	1091	EC	10	English		2	2	22	1	5	10	Guayaquil	0	0	0	1	2		0	0	3	2	1	Tengo trabajo, pero estamos en suspensión laboral	#NULL!	1	1	1	1	3	1	1	1	1	1	1	1	2	1	1	1	2	1	1	1	1	2	5
63694896	22/04/2020 16:28:49	2121	EC	10	English		1	#NULL!	38	1	6	19	Quito	1	4	1	1	1		1	1	3	2	2		#NULL!	2	2	1	2	1	2	1	1	1	1	1	2	1	1	1	1	1	1	1	1	1	2	2
63694939	22/04/2020 16:29:17	1143	EC	10	English		1	#NULL!	36	2	3	19	Quito	1	4	1	1	4		1	1	6	2	2		#NULL!	1	1	1	1	1	1	1	1	1	1	1	1	1	1	1	1	1	1	1	1	1	2	4
63695103	22/04/2020 16:31:23	945	EC	18	English		1	#NULL!	41	4	3	19	Quito	1	4	1	1	5		2	1	4	2	2		#NULL!	2	1	2	1	2	1	1	2	2	1	1	1	2	2	2	1	1	2	1	1	1	2	4
63695123	22/04/2020 16:31:40	737	EC	10	English		2	2	42	2	5	10	Daule	0	2	1	1	3		0	0	2	2	2		#NULL!	4	1	2	1	2	4	2	3	3	1	3	1	1	1	2	2	1	2	2	3	1	2	5
63695135	22/04/2020 16:31:47	554	EC	10	English		1	#NULL!	42	2	6	19	Cumbayá	1	4	1	1	3		2	1	4	2	2		#NULL!	2	2	1	2	2	2	1	2	1	1	2	2	2	1	1	1	1	1	2	1	1	2	4
63695152	22/04/2020 16:31:59	561	EC	18	English		1	2	38	2	5	19	Quito	1	4	1	1	1		1	1	3	2	2		#NULL!	1	1	1	1	1	2	1	2	1	1	2	1	2	2	1	1	1	3	2	2	1	2	5
63695175	22/04/2020 16:32:23	635	EC	18	English		2	2	26	1	5	19	Quito	1	4	1	1	2		0	0	5	2	2		#NULL!	2	1	1	1	2	1	1	2	1	1	1	1	2	1	1	1	1	2	1	1	1	2	4
63695185	22/04/2020 16:32:32	1030	EC	18	English		2	2	35	2	6	19	Quito	1	4	1	1	1		0	0	2	2	2		#NULL!	2	1	2	1	2	2	1	1	2	1	1	2	2	1	1	2	1	3	1	2	1	2	4
63695201	22/04/2020 16:32:43	667	EC	10	English		2	2	39	1	5	10	Guayaquil	0	0	0	1	3		0	0	2	2	2		#NULL!	1	1	1	1	2	2	1	2	2	1	1	1	2	2	1	1	1	1	1	1	1	2	4
63695219	22/04/2020 16:32:57	2953	EC	18	English		2	2	39	2	6	19	Quito	1	4	1	1	3		1	1	5	2	2		#NULL!	2	1	1	1	2	2	1	2	1	1	2	2	2	1	1	1	2	2	1	1	1	2	5
63695459	22/04/2020 16:36:29	759	EC	10	English		1	#NULL!	30	2	4	10	Guayaquil	0	0	0	1	3		1	1	3	2	2		#NULL!	2	1	2	1	2	3	2	2	1	1	2	2	2	1	1	2	2	2	1	2	1	1	2
63695491	22/04/2020 16:36:55	580	EC	18	English		2	2	18	1	3	10	samborondon	0	1	1	1	5		0	0	2	2	1		#NULL!	1	1	2	2	3	3	2	2	4	2	2	4	4	2	1	1	2	3	4	2	2	2	3
63695869	22/04/2020 16:42:12	630	EC	18	English		1	2	34	1	6	19	Quito	1	4	1	1	2		0	0	2	2	1		#NULL!	3	3	2	1	4	2	1	1	2	1	2	3	2	1	1	2	1	2	1	1	1	2	3
63695925	22/04/2020 16:43:08	523	EC	18	English		2	2	57	2	3	10	La puntilla	0	1	1	1	3		3	1	2	2	2		#NULL!	2	1	2	1	1	2	1	2	2	1	2	1	2	1	2	1	1	1	2	1	1	2	4
63696151	22/04/2020 16:46:47	667	EC	13	English		1	#NULL!	28	1	5	13	QUevedo	1	4	1	1	5		0	0	3	2	1		#NULL!	1	1	1	1	1	2	1	1	1	1	1	1	1	1	1	1	1	1	1	1	1	2	3
63696280	22/04/2020 16:48:42	1083	EC	10	English		2	2	42	5	4	10	Guayas	0	0	0	1	4		3	1	6	2	2		#NULL!	1	1	1	1	1	1	1	1	1	1	1	1	1	1	1	1	1	1	1	1	1	2	4
63696521	22/04/2020 16:52:34	483	EC	18	English		2	2	49	2	6	10	guayaquil	0	0	0	1	1		1	1	4	2	2		#NULL!	2	1	2	2	2	2	1	2	2	1	2	2	2	2	2	2	1	2	2	2	1	2	5
63696677	22/04/2020 16:55:32	1559	EC	10	English		2	2	47	2	5	10	Daule	0	2	1	1	3		2	1	4	2	2		#NULL!	2	2	1	1	1	1	1	2	1	1	1	1	2	1	1	1	1	2	1	1	1	2	2
63696726	22/04/2020 16:56:24	767	EC	18	English		1	2	20	1	3	10	Samborondón	0	1	1	1	3		0	0	4	1	1		#NULL!	3	4	3	1	2	3	1	2	2	1	2	2	3	2	1	2	3	3	1	2	1	2	4
63696866	22/04/2020 16:58:32	729	EC	18	English		1	2	59	2	6	10	Guayaquil	0	0	0	1	3		3	1	5	1	2		#NULL!	2	2	2	1	1	2	1	1	2	1	2	1	1	1	1	1	1	2	1	1	1	2	4
63696889	22/04/2020 16:58:50	447	EC	10	English		1	2	22	1	3	10	Samborondon	0	1	1	1	3		0	0	5	2	1		#NULL!	1	1	1	1	1	1	1	1	3	1	1	1	2	2	2	2	1	2	1	2	1	2	4
63696983	22/04/2020 17:00:33	731	EC	10	English		1	#NULL!	31	1	5	10	Daule	0	2	1	1	3		0	0	5	2	2		#NULL!	3	1	2	2	1	1	1	2	2	2	1	1	3	4	2	1	2	2	1	2	1	2	2
63696991	22/04/2020 17:00:42	1233	EC	10	English		2	2	59	2	5	19	Quito	1	4	1	1	3		5	1	6	2	2	Atención en consultorio	#NULL!	1	1	1	1	1	1	1	1	1	1	1	1	1	1	1	1	1	1	1	1	1	2	2
63697197	22/04/2020 17:04:04	954	EC	10	English		2	2	72	2	5	10	Guayas	0	0	0	1	3		3	1	2	2	2		#NULL!	2	2	1	1	1	2	1	2	2	1	2	1	1	2	1	2	1	2	2	1	1	2	2
63697260	22/04/2020 17:05:16	852	EC	10	English		2	2	22	1	3	10	Guayaquil	0	0	0	1	3		0	0	5	2	1		#NULL!	3	1	2	2	2	2	2	2	2	1	2	2	2	1	2	2	1	1	2	2	1	2	4
63697270	22/04/2020 17:05:27	1260	EC	18	English		1	#NULL!	43	2	5	19	Llano Chico	1	4	1	1	3		1	1	5	2	2		#NULL!	1	1	1	1	1	1	1	1	1	1	1	1	2	2	1	1	1	1	1	2	1	2	5
63697382	22/04/2020 17:07:21	673	EC	10	English		1	#NULL!	24	1	5	10	Duran	0	3	1	1	5		0	0	8	2	2		#NULL!	2	1	1	1	2	1	2	2	1	1	2	2	2	2	1	2	1	3	1	2	1	2	3
63697475	22/04/2020 17:09:04	486	EC	14	English		2	2	40	2	6	14	Portoviejo	1	4	1	1	4		3	1	5	2	2		#NULL!	3	3	2	1	1	2	1	3	1	1	1	2	2	1	2	1	2	1	1	2	1	2	4
63697605	22/04/2020 17:11:35	536	EC	10	English		2	2	23	1	5	10	Samborondon	0	1	1	1	5		0	0	6	2	1		#NULL!	4	1	1	1	2	3	1	3	3	1	1	2	3	2	3	2	1	3	3	3	1	1	3
63697651	22/04/2020 17:12:23	726	EC	18	English		2	2	22	1	5	10	Samborondon	0	1	1	1	3		0	0	7	2	1		#NULL!	1	1	3	1	2	2	1	2	1	4	1	1	4	1	2	1	4	3	1	1	4	2	5
63697989	22/04/2020 17:19:07	706	EC	10	English		2	2	22	1	3	10	Samborondón	0	1	1	1	3		0	0	5	2	1		#NULL!	2	3	2	1	2	1	1	1	1	1	1	1	1	1	1	1	1	2	1	2	1	2	5
63698242	22/04/2020 17:23:57	768	EC	10	English		1	#NULL!	35	2	6	10	Via Samborondon	0	1	1	1	1		2	1	4	2	2		#NULL!	1	1	1	1	1	2	1	1	1	1	1	1	1	1	1	1	1	1	1	1	1	2	4
63698247	22/04/2020 17:24:01	711	EC	10	English		2	2	38	1	5	10	Coop francisco jacome mz 243 s3	0	0	0	1	5		3	1	4	2	2		#NULL!	2	1	1	3	2	2	1	1	2	1	2	2	2	1	1	2	1	1	2	1	1	2	1
63698313	22/04/2020 17:25:15	538	EC	10	English		1	2	63	2	6	10	Samborondon	0	1	1	1	5		1	1	6	2	2		#NULL!	2	1	1	1	1	3	1	1	1	1	1	1	1	1	1	1	1	1	1	1	1	2	3
63698325	22/04/2020 17:25:24	986	EC	10	English		2	2	49	2	4	20	La Libertad	1	4	1	1	3		2	1	4	2	2		#NULL!	2	1	1	1	1	1	1	2	1	1	1	1	2	2	1	1	1	2	1	1	1	2	1
63698348	22/04/2020 17:25:52	712	EC	10	English		1	2	44	2	5	10	Guayaquil	0	0	0	1	5		3	1	6	2	2		#NULL!	2	2	2	1	1	1	1	2	1	1	1	1	1	1	1	1	1	2	1	1	1	2	5
63698523	22/04/2020 17:28:55	779	EC	18	English		1	#NULL!	39	1	5	19	Quito	1	4	1	1	5		1	1	3	2	2		#NULL!	2	2	1	1	1	1	1	1	1	1	1	1	2	1	1	1	1	1	1	1	1	2	3
63698546	22/04/2020 17:29:24	1210	EC	10	English		2	2	50	2	5	10	Samborondon	0	1	1	1	3		3	1	5	2	2		#NULL!	2	2	2	2	1	2	2	2	2	1	2	1	2	2	2	2	1	2	2	1	1	2	5
63698553	22/04/2020 17:29:29	1237	EC	18	English		1	#NULL!	39	4	6	19	Quito	1	4	1	1	3		0	0	4	2	2		#NULL!	1	1	1	1	2	2	1	1	1	1	1	2	2	1	1	1	1	1	1	2	1	2	4
63698813	22/04/2020 17:34:30	320	EC	10	English		2	2	47	4	4	10	Samborondón	0	1	1	1	5		1	1	6	2	2		#NULL!	2	1	1	2	2	3	2	3	3	1	2	2	2	2	2	1	1	3	1	3	1	2	3
63698860	22/04/2020 17:35:31	2184	EC	18	English		1	#NULL!	29	2	5	19	quito	1	4	1	1	3		2	1	5	2	2		#NULL!	1	1	1	1	2	3	1	2	1	1	1	1	1	1	1	1	1	1	1	2	1	2	1
63699269	22/04/2020 17:43:17	670	EC	18	English		1	2	38	2	6	10	Guayaquil	0	0	0	1	3		2	1	6	2	2		#NULL!	1	1	1	1	1	1	1	1	1	1	1	1	1	1	1	1	1	1	1	1	1	2	1
63699442	22/04/2020 17:46:25	770	EC	10	English		2	1	23	1	5	10	Guayaquil	0	0	0	1	5		0	0	7	2	2		#NULL!	4	1	2	3	2	2	1	3	2	1	3	2	3	1	2	1	1	2	2	3	1	2	2
63699496	22/04/2020 17:47:35	570	EC	18	English		2	2	19	1	3	10	Samborondón	0	1	1	1	3		0	0	3	2	1		#NULL!	1	1	1	1	1	1	1	1	2	2	1	1	1	1	1	2	1	2	2	2	1	2	2
63699584	22/04/2020 17:49:24	490	EC	18	English		2	2	39	4	5	19	Quito	1	4	1	1	3		1	1	2	2	2		#NULL!	3	1	1	1	1	2	1	1	3	1	1	1	1	2	1	1	1	1	1	1	1	2	5
63699746	22/04/2020 17:52:32	1602	EC	10	English		1	#NULL!	23	1	3	10	Guayaquil	0	0	0	1	3		0	0	6	2	1		#NULL!	1	1	1	1	1	1	1	1	1	1	1	1	1	1	1	1	1	1	1	1	1	2	5
63699885	22/04/2020 17:54:51	737	EC	10	English		2	2	21	1	3	13	Quevedo	1	4	1	2	3		0	0	5	2	1		#NULL!	2	1	2	3	2	2	2	3	2	1	2	1	2	2	2	1	1	3	2	3	1	2	3
63699950	22/04/2020 17:56:04	941	EC	10	English		2	2	46	4	6	19	Cumbaya	1	4	1	1	2		2	1	7	2	2		#NULL!	2	1	1	1	1	1	2	1	1	1	1	1	2	1	1	1	1	1	1	1	1	1	1
63700550	22/04/2020 18:08:38	620	EC	10	English		2	2	19	1	3	10	Samborondón	0	1	1	1	3		0	0	2	2	1		#NULL!	2	3	3	2	3	4	2	1	1	3	2	4	3	2	3	2	4	4	4	4	4	1	4
63700567	22/04/2020 18:08:50	447	EC	10	English		1	#NULL!	19	1	3	10	Guayaquil	0	0	0	1	5		0	0	5	2	1		#NULL!	3	2	2	1	2	3	1	1	1	2	2	2	2	3	1	2	2	4	1	1	2	1	2
63700588	22/04/2020 18:09:17	767	EC	10	English		1	#NULL!	18	1	5	10	Salitre	0	3	1	1	3		0	0	5	2	1		#NULL!	2	1	2	3	2	2	1	2	2	1	1	2	2	2	2	1	1	2	2	2	1	2	5
63700624	22/04/2020 18:09:54	755	EC	18	English		1	#NULL!	58	4	5	10	Guayaquil	0	0	0	1	3		2	1	5	2	2		#NULL!	2	3	2	1	2	2	1	2	2	1	1	2	2	1	1	2	1	1	1	2	1	2	5
63700713	22/04/2020 18:11:46	724	EC	18	English		1	#NULL!	32	2	5	19	Quito	1	4	1	1	1		0	0	4	2	2		#NULL!	3	2	2	2	4	3	1	3	2	3	3	4	3	3	3	3	3	3	2	3	2	1	2
63700783	22/04/2020 18:13:02	1124	EC	14	English		2	2	38	4	5	10	Duran	0	3	1	2	1		3	1	4	2	2		#NULL!	2	2	1	2	2	2	2	1	1	1	2	2	1	1	1	1	1	2	2	2	1	1	4
63700798	22/04/2020 18:13:11	837	EC	10	English		2	2	50	2	5	10	Samborondon	0	1	1	1	3		2	1	6	2	2		#NULL!	2	1	2	1	1	2	1	2	2	1	2	1	2	1	1	1	1	1	2	2	1	2	5
63700807	22/04/2020 18:13:15	1119	EC	14	English		1	#NULL!	26	1	5	14	Portoviejo	1	4	1	1	3		0	0	4	2	2		#NULL!	2	1	4	1	2	1	1	1	1	1	1	1	2	1	1	2	1	2	1	1	1	2	4
63700888	22/04/2020 18:14:33	826	EC	13	English		2	2	18	1	3	13	Babahoyo	1	4	1	1	5		0	0	3	2	1		#NULL!	3	1	2	1	2	2	1	2	1	2	1	3	3	1	1	1	2	3	2	2	1	2	1
63701013	22/04/2020 18:16:24	688	EC	10	English		1	2	18	1	3	10	Samborondon	0	1	1	1	3		0	0	4	2	1		#NULL!	2	1	3	2	3	4	1	2	2	1	3	2	3	3	2	2	1	3	4	2	1	2	5
63701453	22/04/2020 18:19:25	585	EC	10	English		1	2	19	1	3	10	Guayaquil	0	0	0	1	1		0	0	5	1	1		#NULL!	3	1	2	2	1	1	1	2	3	1	1	2	2	2	1	1	1	2	2	2	1	2	3
63701462	22/04/2020 18:19:27	696	EC	10	English		2	2	42	2	3	10	Guayaquil	0	0	0	1	2		2	1	6	1	2	Ama de casa	#NULL!	2	2	2	2	2	1	1	2	1	1	2	2	2	1	2	2	1	2	2	1	1	2	3
63701465	22/04/2020 18:19:28	1006	EC	10	English		2	2	48	2	5	10	Guayaquil	0	0	0	1	3		2	1	4	2	2		#NULL!	2	2	1	1	1	1	1	1	1	1	1	1	2	2	1	1	1	1	1	1	1	2	2
63701536	22/04/2020 18:19:51	1217	EC	10	English		2	2	21	1	3	10	Samborondón	0	1	1	1	3		0	0	9	1	1		#NULL!	1	1	1	2	3	1	2	2	1	1	1	1	2	2	1	2	1	3	2	2	1	2	3
63701683	22/04/2020 18:21:25	629	EC	10	English		2	2	18	1	3	10	Guayaquil	0	0	0	1	4		0	0	4	2	1		#NULL!	2	1	2	1	2	1	1	2	1	1	1	1	2	1	1	1	1	2	1	2	1	2	2
63701699	22/04/2020 18:21:53	785	EC	18	English		1	#NULL!	38	1	4	19	Quito	1	4	1	1	1		0	0	3	2	2		#NULL!	2	1	1	1	1	1	1	2	1	1	2	1	2	2	1	1	1	2	2	2	1	2	1
63701712	22/04/2020 18:22:07	636	EC	18	English		1	#NULL!	21	1	5	10	Samborondón	0	1	1	1	3		0	0	4	2	1		#NULL!	1	2	3	1	1	3	1	2	2	1	1	1	3	2	1	2	2	3	2	2	3	2	4
63701821	22/04/2020 18:24:14	739	EC	10	English		2	2	38	1	6	10	Guayaquil	0	0	0	1	3		1	1	4	2	2	Estoy en descanso debido a que mi gremio aún no se reactiva	#NULL!	2	1	1	1	1	1	1	1	1	1	1	1	1	1	1	1	1	1	1	1	1	2	4
63701876	22/04/2020 18:25:19	682	EC	14	English		2	2	18	1	3	14	Portoviejo	1	4	1	1	3		0	0	5	2	1		#NULL!	2	1	2	2	3	1	1	2	1	1	2	2	2	2	1	1	1	2	1	2	1	2	1
63701906	22/04/2020 18:25:56	652	EC	14	English		2	2	18	1	3	14	Portoviejo	1	4	1	1	3		0	0	2	2	1		#NULL!	2	2	3	1	3	2	2	3	3	1	2	3	4	2	3	2	3	3	2	3	1	2	5
63701920	22/04/2020 18:26:12	428	EC	14	English		2	2	18	1	3	10	Durán	0	3	1	1	5		0	0	4	2	1		#NULL!	2	3	1	1	2	2	1	1	2	1	1	2	1	3	1	1	1	2	1	1	1	2	4
63702110	22/04/2020 18:30:31	1936	EC	18	English		1	#NULL!	49	2	5	19	Quito	1	4	1	1	3		2	1	4	2	2		#NULL!	2	1	2	1	2	1	1	1	1	1	1	1	2	1	1	2	1	2	1	1	1	2	3
63702144	22/04/2020 18:31:24	648	EC	10	English		2	2	19	1	3	10	Daule	0	2	1	1	3		0	0	6	2	1		#NULL!	3	3	3	1	3	3	1	2	2	1	3	2	2	2	2	3	2	1	3	2	3	2	4
63702426	22/04/2020 18:37:07	285	EC	10	English		2	2	48	2	5	10	Guayaquil	0	0	0	1	1		3	1	5	1	2		#NULL!	3	2	2	1	2	2	1	2	1	1	1	2	2	2	1	2	1	3	1	2	1	1	2
63702676	22/04/2020 18:42:00	740	EC	10	English		1	#NULL!	25	1	3	10	Guayaquil	0	0	0	1	3		0	0	4	2	1		#NULL!	1	1	1	1	1	1	1	1	1	1	1	1	1	1	1	1	1	1	1	1	1	2	3
63702999	22/04/2020 18:49:10	1513	EC	10	English		2	2	51	4	5	10	Guayaqyui	0	0	0	1	1		2	1	5	1	2		#NULL!	1	1	1	1	1	1	1	1	1	1	1	1	1	1	1	1	1	1	1	1	1	2	4
63703251	22/04/2020 18:55:08	888	EC	10	English		2	2	49	2	3	10	Kennedy norte	0	0	0	1	1		3	1	6	2	2		#NULL!	4	4	4	2	1	4	1	4	3	1	4	1	3	1	2	2	1	2	2	3	1	2	4
63703265	22/04/2020 18:55:33	692	EC	10	English		2	2	34	1	5	10	Guayaquil	0	0	0	1	3		0	0	2	2	2		#NULL!	3	2	1	3	4	2	2	3	2	1	2	3	3	1	3	2	1	3	2	3	1	2	2
63703293	22/04/2020 18:56:07	1344	EC	10	English		2	2	47	5	4	20	Salinas	1	4	1	1	3		1	1	5	1	2	No puedo trabajar	#NULL!	2	1	1	2	1	2	1	2	2	1	2	1	2	1	2	1	1	2	2	2	1	2	3
63703332	22/04/2020 18:56:51	1161	EC	18	English		1	2	38	2	6	19	QUITO	1	4	1	1	1		2	1	4	2	2		#NULL!	1	1	1	1	1	1	1	1	1	1	1	1	1	1	1	1	1	1	1	1	1	2	5
63703361	22/04/2020 18:57:44	570	EC	18	English		2	2	23	1	5	10	Samboronfon	0	1	1	1	3		0	0	4	2	2		#NULL!	2	4	2	2	3	2	2	2	2	1	2	3	2	2	3	2	1	2	3	3	1	2	2
63703389	22/04/2020 18:59:02	451	EC	10	English		2	2	19	1	3	10	Samborondón	0	1	1	1	3		0	0	6	2	1		#NULL!	2	1	2	1	3	3	1	1	3	1	3	3	3	1	2	3	3	3	3	3	1	2	2
63703711	22/04/2020 19:07:00	659	EC	10	English		2	2	33	4	5	10	Gye	0	0	0	1	3		1	1	8	2	2		#NULL!	2	2	1	2	2	1	1	2	1	1	1	2	1	1	2	2	1	1	1	1	1	2	4
63703820	22/04/2020 19:09:18	574	EC	10	English		1	#NULL!	42	4	3	10	Duran	0	3	1	1	4		3	1	3	2	2		#NULL!	1	2	1	1	2	1	1	1	1	1	1	2	1	1	1	1	1	1	1	1	1	2	4
63703976	22/04/2020 19:13:20	51	EC	10	English		2	2	57	2	6	10	Guayaquil	0	0	0	1	1		2	1	3	2	2		#NULL!	1	1	1	1	1	2	2	2	1	1	1	1	2	2	1	1	1	1	1	1	1	2	2
63704024	22/04/2020 19:14:49	4876	EC	10	English		2	2	18	1	3	10	Daule	0	2	1	1	3		0	0	5	2	1		#NULL!	2	1	1	1	1	2	1	1	1	1	1	1	2	1	1	1	1	3	1	1	1	2	5
63704151	22/04/2020 19:17:46	3373	EC	10	English		2	2	33	2	6	10	Daule	0	2	1	1	3		5	1	9	2	2		8	1	1	2	1	2	1	1	2	2	1	2	2	2	1	2	1	2	1	2	2	1	2	4
63704375	22/04/2020 19:22:14	568	EC	18	English		2	2	48	2	6	10	Samborondon	0	1	1	1	5		1	1	3	2	2		9	4	3	4	3	3	2	1	4	4	1	3	4	4	2	4	4	1	1	4	4	1	2	5
63704469	22/04/2020 19:24:27	615	EC	18	English		2	2	22	1	5	10	Guayaquil	0	0	0	1	4		0	0	5	2	1		9	4	1	2	1	2	3	1	4	4	1	1	3	4	1	3	2	1	2	1	2	1	2	4
63704491	22/04/2020 19:25:18	4522	EC	10	English		2	2	35	2	5	10	Guayaquil	0	0	0	1	3		2	1	5	2	2		#NULL!	3	2	2	2	1	2	2	2	2	1	2	3	2	2	2	2	2	3	1	1	1	2	4
63705374	22/04/2020 19:48:36	811	EC	18	English		2	2	21	1	3	10	Guayaquil	0	0	0	1	3		0	0	4	2	1		8	2	1	2	1	1	1	1	1	2	1	2	3	3	1	1	3	1	2	2	2	1	2	4
63705658	22/04/2020 19:56:40	867	EC	10	English		1	#NULL!	21	1	3	10	Guayaquil	0	0	0	1	3		0	0	4	2	1		10	1	1	1	1	1	1	1	2	1	1	1	2	2	1	1	1	1	1	1	1	1	2	5
63705666	22/04/2020 19:57:01	663	EC	10	English		2	2	20	1	5	10	Guayaquil	0	0	0	1	1		0	0	4	2	1		8	2	2	2	3	2	2	3	3	3	1	2	1	3	1	2	2	1	3	1	3	2	2	4
63705733	22/04/2020 19:59:13	489	EC	08	English		1	#NULL!	20	1	4	7	Machala	1	4	1	1	3		0	0	4	2	1		8	3	1	2	1	2	3	2	3	4	1	2	3	2	3	2	2	2	3	4	2	1	2	2
63705880	22/04/2020 20:03:37	622	EC	10	English		2	2	18	1	3	10	Guayaquil	0	0	0	1	3		0	0	6	2	1		9	2	2	1	3	4	4	1	3	3	2	1	2	4	1	3	1	4	4	4	2	3	2	4
63706035	22/04/2020 20:07:58	876	EC	18	English		2	1	25	2	6	14	Bolívar	1	4	1	1	3		1	1	5	2	2		7	3	1	1	2	1	1	1	2	2	1	1	2	1	2	2	1	1	1	2	1	1	2	5
63706120	22/04/2020 20:10:16	871	EC	18	English		2	2	19	1	3	10	Durán	0	3	1	1	3		0	0	6	2	2		6	1	1	1	1	2	1	2	1	2	1	1	1	1	1	1	1	1	1	1	2	1	2	5
63706192	22/04/2020 20:12:34	587	EC	10	English		2	2	19	1	3	10	Guayaquil	0	0	0	1	3		0	0	5	2	1		6	1	1	1	1	1	2	1	1	1	1	1	1	2	2	1	2	1	2	1	1	1	2	4
63706377	22/04/2020 20:17:58	850	EC	18	English		2	2	24	1	3	10	GUAYAQUIL florida norte	0	0	0	2	3		0	0	6	2	2		3	2	2	3	2	2	3	2	2	3	2	2	1	3	1	2	2	1	3	2	2	2	2	3
63706482	22/04/2020 20:21:15	1647	EC	18	English		1	2	71	2	5	2	San Miguel de Bolívar	1	4	1	1	3		3	1	9	2	2		6	2	1	4	1	1	1	1	2	2	1	1	1	2	1	1	1	1	1	1	1	1	2	4
63706792	22/04/2020 20:30:18	735	EC	08	English		1	#NULL!	20	1	5	7	Machala	1	4	1	1	3		0	0	5	2	1		9	1	1	1	1	1	1	1	1	1	1	1	1	1	1	1	1	1	1	1	1	1	2	2
63706803	22/04/2020 20:30:36	590	EC	18	English		2	2	19	1	3	10	Samborondon	0	1	1	1	3		0	0	7	2	1		9	4	3	3	3	3	4	4	3	2	4	4	2	4	4	3	3	4	4	4	4	3	1	5
63706806	22/04/2020 20:30:45	660	EC	10	English		1	#NULL!	20	1	3	10	Samborondon	0	1	1	1	3		0	0	6	2	1		7	3	3	2	1	2	2	2	3	1	1	2	2	3	2	2	2	2	2	2	2	1	1	3
63706984	22/04/2020 20:35:41	678	EC	10	English		1	#NULL!	24	1	5	10	Samborondon	0	1	1	1	3		0	0	2	2	1		8	2	1	2	1	1	2	1	2	1	1	1	2	2	1	1	2	1	2	1	1	1	2	5
63707002	22/04/2020 20:36:09	1073	EC	10	English		1	#NULL!	31	4	3	10	Guayaquil	0	0	0	1	5		1	1	4	2	2		2	3	2	1	1	2	1	1	1	1	1	1	1	2	2	1	2	1	1	1	1	1	2	2
63707107	22/04/2020 20:39:15	910	EC	18	English		1	#NULL!	20	1	3	2	San Miguel de Bolívar	1	4	1	1	3		0	0	5	2	1		8	1	1	1	1	2	2	1	1	1	1	1	2	2	1	1	1	1	2	1	1	1	2	4
63707134	22/04/2020 20:40:20	608	EC	10	English		2	2	19	1	3	10	Samborondon	0	1	1	1	3		0	0	4	2	1		8	2	1	1	1	2	2	1	2	1	1	1	2	2	1	1	1	1	3	2	2	1	2	5
63707482	22/04/2020 20:49:40	951	EC	18	English		2	2	65	2	3	2	San Miguel	1	4	1	1	3		3	1	9	2	2		6	2	1	2	1	1	1	1	1	1	1	1	1	2	1	2	1	1	1	1	1	1	2	4
63707567	22/04/2020 20:52:19	708	EC	10	English		2	2	23	1	5	10	Samborondón	0	1	1	1	2		0	0	2	2	1		6	2	1	1	1	2	2	1	1	1	1	1	1	2	1	1	1	1	1	1	1	1	2	4
63707790	22/04/2020 20:58:24	1802	EC	18	English		2	2	34	1	3	2	Cantón San Miguel	1	4	1	2	4		1	1	2	2	2		3	2	1	2	2	2	2	2	2	2	2	2	2	2	2	3	2	3	3	3	2	2	2	3
63707830	22/04/2020 21:00:06	82	EC	19	English		2	2	44	1	5	23	Ambato	1	4	1	1	3		0	0	3	2	2		7	3	1	2	1	3	3	1	2	2	2	2	2	2	1	2	2	1	4	2	2	1	2	1
63707927	22/04/2020 21:03:21	749	EC	10	English		2	2	18	1	3	13	Montalvo	1	4	1	1	3		0	0	3	2	1		9	1	1	2	1	1	1	1	1	1	1	1	1	2	1	1	1	2	2	1	2	1	2	3
63707941	22/04/2020 21:03:43	1058	EC	18	English		2	2	18	1	3	10	Guayaquil	0	0	0	1	5		0	0	5	2	1		5	4	4	4	1	4	3	1	3	2	2	2	4	3	3	2	3	3	4	4	3	3	2	3
63707945	22/04/2020 21:03:49	791	EC	08	English		2	2	40	2	6	7	Machala	1	4	1	1	3		2	1	3	2	2		8	2	2	1	2	2	1	1	2	2	1	2	1	2	4	2	1	1	2	1	2	1	2	3
63707949	22/04/2020 21:03:56	1204	EC	10	English		2	2	18	1	3	10	Guayaquil	0	0	0	1	3		0	0	3	2	1		8	3	3	2	1	2	2	1	3	2	1	2	2	3	2	1	2	1	3	3	2	1	2	2
63708054	22/04/2020 21:06:53	36	EC	14	English		2	2	55	4	6	7	Machala	1	4	1	1	1		0	0	2	2	2	Particular odontologa	9	2	1	4	1	1	#NULL!	2	#NULL!	#NULL!	#NULL!	#NULL!	#NULL!	2	#NULL!	2	3	1	2	2	2	1	1	4
63708155	22/04/2020 21:10:27	567	EC	18	English		1	#NULL!	20	1	5	10	Guayaquil	0	0	0	1	3		0	0	5	2	1		7	2	2	1	2	1	1	1	1	1	1	2	2	1	1	1	2	1	1	1	2	1	2	2
63708286	22/04/2020 21:13:28	788	EC	13	English		2	2	18	1	3	13	Vinces	1	4	1	1	3		0	0	5	2	1		6	2	1	1	1	2	1	1	1	1	1	1	2	1	1	1	2	1	2	1	1	1	2	3
63708372	22/04/2020 21:16:15	744	EC	13	English		1	#NULL!	31	2	4	13	Quevedo	1	4	1	1	1		2	1	4	2	2		6	3	1	1	1	1	1	1	1	1	1	1	1	1	1	1	1	1	1	1	1	1	2	4
63708472	22/04/2020 21:19:37	3590	EC	10	English		2	2	18	1	3	13	Babahoyo	1	4	1	2	5		0	0	4	1	1		6	1	1	1	1	1	1	1	1	1	1	1	1	2	1	2	1	1	1	1	1	1	2	5
63708574	22/04/2020 21:22:33	873	EC	10	English		2	2	19	1	5	10	Guayaquil	0	0	0	1	3		0	0	8	1	1		6	2	1	1	1	1	1	1	2	1	1	1	1	1	1	1	1	1	1	1	1	1	2	4
63708577	22/04/2020 21:22:40	731	EC	14	English		2	2	50	2	5	14	Mamta	1	4	1	1	3		2	1	4	2	2		10	1	1	1	1	1	1	1	1	1	1	1	1	1	1	1	1	1	1	1	1	1	2	3
63708630	22/04/2020 21:23:52	692	EC	10	English		2	2	31	1	5	19	Quito	1	4	1	1	1		1	1	2	2	2		6	2	2	1	1	1	2	1	2	2	1	1	2	2	1	1	1	1	2	2	2	1	2	4
63708693	22/04/2020 21:25:37	627	EC		English		2	2	24	1	5	10	Guayaquil	0	0	0	1	1		0	0	2	2	1		9	4	1	3	3	3	3	3	3	3	1	2	3	2	2	2	2	1	3	3	3	1	2	1
63708694	22/04/2020 21:25:37	532	EC	10	English		1	#NULL!	19	1	3	10	Guayaquil	0	0	0	1	3		0	0	5	2	1		6	2	3	2	1	2	1	1	1	4	1	1	2	3	1	1	3	2	1	1	3	1	2	3
63708887	22/04/2020 21:30:25	892	EC	10	English		2	2	22	1	3	10	Vía samborondon	0	1	1	1	5		0	0	9	2	1		9	3	2	2	2	2	3	2	3	2	2	3	2	2	1	2	1	2	2	3	3	2	1	3
63708958	22/04/2020 21:32:57	678	EC	10	English		2	2	19	1	3	10	Guayaquil, suroeste	0	0	0	1	2		0	0	5	2	1		4	2	2	2	3	3	3	2	2	3	1	3	1	3	1	2	2	3	3	3	3	1	2	4
63709106	22/04/2020 21:37:38	919	EC	18	English		2	2	37	2	4	19	Rumiñahui	1	4	1	1	3		2	1	3	2	2		7	2	2	1	2	1	1	1	1	1	1	2	1	2	2	1	2	1	2	2	2	1	2	2
63709115	22/04/2020 21:37:50	709	EC	13	English		1	#NULL!	24	1	5	13	Babahoyo	1	4	1	1	3		0	0	7	2	2		5	3	2	2	3	1	1	2	3	1	1	2	1	1	1	2	1	1	1	2	2	1	2	3
63709129	22/04/2020 21:38:33	736	EC	08	English		2	2	49	4	5	7	Santa Rosa	1	4	1	1	3		2	1	3	2	2		5	2	2	2	2	1	2	1	2	1	1	2	1	2	1	1	2	1	2	2	1	1	2	4
63709147	22/04/2020 21:39:08	967	EC	10	English		1	#NULL!	52	2	5	7	Machala	1	4	1	1	3		3	1	7	2	2	Cerrado por cuarentena	8	1	2	1	1	1	2	1	1	1	1	2	1	1	1	1	1	2	1	1	1	1	2	3
63709297	22/04/2020 21:44:10	1157	EC	10	English		1	#NULL!	18	1	3	10	Guayaquil	0	0	0	1	3		0	0	6	1	1		7	1	1	2	1	2	2	1	2	3	2	1	2	1	2	1	1	2	2	1	1	2	2	2
63709363	22/04/2020 21:46:25	576	EC	18	English		1	2	26	1	5	19	Quito	1	4	1	1	5		0	0	5	2	2		8	2	1	2	2	1	1	1	2	1	1	1	1	2	1	1	1	1	2	1	1	1	2	2
63709398	22/04/2020 21:47:56	784	EC	04	English		2	2	21	1	3	12	Loja	1	4	1	1	5		0	0	5	1	1		5	3	3	3	3	3	4	3	4	3	2	3	3	3	3	3	3	1	3	3	4	3	2	5
63709410	22/04/2020 21:48:19	691	EC	12	English		2	2	21	1	4	12	Loja	1	4	1	1	1		0	0	4	2	1		8	4	4	4	4	4	4	4	4	4	2	4	3	4	3	4	3	2	4	4	4	4	2	3
63709535	22/04/2020 21:52:39	785	EC	14	English		2	2	44	1	2	14	Manta	1	4	1	1	3		3	1	3	2	2		7	4	1	1	1	1	2	1	1	1	1	1	1	1	1	1	1	1	1	1	1	1	2	4
63709582	22/04/2020 21:54:15	862	EC	10	English		1	2	18	1	3	10	Samborondon	0	1	1	1	3		0	0	7	2	1		11	2	1	1	1	3	1	1	1	1	2	2	3	3	2	1	3	1	1	1	1	3	1	1
63709714	22/04/2020 21:57:48	555	EC	10	English		1	2	21	1	3	19	Quito	1	4	1	1	2		0	0	2	2	1		8	2	1	1	1	2	1	1	1	1	1	1	4	2	1	1	2	2	2	1	1	2	2	5
63709739	22/04/2020 21:59:03	1935	EC	18	English		2	2	38	5	3	19	Quito	1	4	1	1	2		2	1	4	2	2		8	2	1	1	1	3	2	2	2	2	1	2	2	3	2	2	1	2	2	2	2	1	1	4
63709803	22/04/2020 22:00:46	666	EC	12	English		2	2	21	1	3	12	Loja	1	4	1	1	3		0	0	6	2	1		8	2	2	1	1	2	2	1	1	2	2	1	3	3	2	2	2	1	4	1	1	1	2	2
63709965	22/04/2020 22:05:41	555	EC	10	English		2	2	21	1	3	10	Samborondon	0	1	1	1	3		0	0	2	2	1		9	4	4	3	3	4	3	4	4	4	2	4	4	4	3	3	4	3	4	4	4	2	2	5
63709970	22/04/2020 22:05:58	1234	EC	10	English		1	#NULL!	20	1	3	10	Guayaquil	0	0	0	1	3		0	0	5	2	1		8	1	1	1	1	1	1	1	1	1	1	1	1	1	1	1	1	1	1	1	1	1	2	4
63709989	22/04/2020 22:06:31	531	EC	18	English		1	#NULL!	21	1	3	19	Quito	1	4	1	1	2		0	0	2	2	1		7	4	2	3	4	4	4	4	4	4	4	4	4	4	1	4	3	2	2	2	3	3	1	4
63710045	22/04/2020 22:07:57	800	EC	12	English		1	2	21	1	3	12	Loja	1	4	1	1	4		0	0	4	2	1		8	2	1	3	2	2	2	2	3	2	3	2	2	3	2	2	1	2	1	2	4	2	2	4
63710102	22/04/2020 22:09:27	1338	EC	12	English		1	#NULL!	22	1	3	12	Loja	1	4	1	1	3		0	0	9	2	1		6	2	1	2	1	2	3	1	2	3	2	2	2	2	2	2	3	2	3	2	2	2	2	3
63710135	22/04/2020 22:10:42	930	EC	12	English		2	2	21	1	3	12	Loja	1	4	1	1	1		0	0	5	2	1		8	3	4	3	2	2	4	1	2	2	1	2	4	3	2	3	2	3	4	2	2	1	1	3
63710294	22/04/2020 22:15:28	762	EC	18	English		2	2	21	1	3	10	Samborondon	0	1	1	1	3		0	0	4	2	1		7	2	1	2	1	1	1	1	2	2	1	1	1	3	1	1	1	1	2	1	2	1	2	5
63710303	22/04/2020 22:15:45	1332	EC	10	English		2	2	62	3	3	10	Guayaquil	0	0	0	1	3		5	1	3	2	2		6	1	1	1	1	1	2	1	1	1	1	1	2	2	1	1	1	1	2	1	1	1	2	2
63710338	22/04/2020 22:16:52	783	EC	10	English		2	2	24	1	5	10	Guayaquil	0	0	0	1	3		0	0	3	2	2		8	2	1	2	1	1	2	2	2	1	1	1	2	3	1	2	2	1	2	2	1	1	2	5
63710408	22/04/2020 22:19:11	945	EC	10	English		2	2	48	2	3	10	Guayaquil	0	0	0	1	3		1	1	3	2	2		7	1	1	1	1	1	1	1	2	2	1	1	1	2	1	1	2	1	1	1	2	1	2	4
63710575	22/04/2020 22:23:47	1207	EC	10	English		1	#NULL!	19	1	3	10	Tarqui	0	0	0	1	3		0	0	8	2	1		7	2	2	3	1	3	2	1	1	1	1	1	2	2	2	1	2	1	2	1	1	1	2	5
63710769	22/04/2020 22:30:24	424	EC	12	English		2	2	22	1	3	12	Loja	1	4	1	1	3		0	0	2	2	1		7	2	3	1	2	2	2	1	1	1	2	1	1	2	3	2	2	2	2	1	1	2	2	3
63710789	22/04/2020 22:30:57	1226	EC	10	English		2	2	43	5	6	2	San Miguel	1	4	1	1	3		3	1	4	2	2		7	1	2	1	2	1	1	1	2	1	1	2	2	2	2	2	1	1	2	2	2	1	2	3
63710991	22/04/2020 22:37:47	685	EC	18	English		2	2	40	4	5	11	Ibarrq	1	4	1	1	5		1	1	6	2	2		8	3	3	2	3	2	1	2	3	1	1	2	2	3	2	2	2	1	2	2	2	1	2	2
63711345	22/04/2020 22:50:18	694	EC	18	English		2	2	24	1	5	10	Samborondón	0	1	1	1	3		0	0	6	2	2		8	2	1	1	1	2	1	1	1	1	1	1	1	1	2	1	1	1	1	1	1	1	2	5
63711857	22/04/2020 23:09:37	708	EC	08	English		2	2	23	1	5	7	Machala	1	4	1	1	2		0	0	3	2	1		11	2	2	1	3	1	3	1	1	1	1	2	1	1	3	1	1	1	2	2	2	1	2	1
63711922	22/04/2020 23:12:08	932	EC	10	English		2	2	21	1	5	10	Guayaquil	0	0	0	1	2		0	0	6	2	1		5	3	2	3	2	4	2	1	2	1	1	1	1	2	2	1	2	1	1	1	1	1	2	3
63712111	22/04/2020 23:18:42	538	EC	10	English		1	#NULL!	22	1	3	10	Guayaquil	0	0	0	1	3		0	0	4	2	1		8	1	1	1	1	1	1	1	1	1	1	1	1	1	1	1	1	1	1	1	1	1	2	3
63712261	22/04/2020 23:23:23	1384	EC		English		2	2	29	1	3	14	Manta	1	4	1	1	3		3	1	6	2	2		6	2	2	2	3	2	1	2	2	2	1	2	1	2	2	2	2	1	2	2	2	1	2	5
63712539	22/04/2020 23:34:08	5795	EC	10	English		2	2	25	1	5	10	Guayaquil	0	0	0	1	5		0	0	6	2	2		7	2	1	2	1	2	2	1	2	2	1	2	2	2	1	2	1	1	3	1	3	1	2	3
63712625	22/04/2020 23:37:26	614	EC	13	English		2	2	21	5	3	13	Babahoyo	1	4	1	1	3		1	1	5	2	1		7	2	1	3	2	1	2	1	1	2	1	4	1	3	2	1	1	1	2	2	1	1	2	1
63713396	23/04/2020 00:14:53	605	EC	10	English		2	2	21	1	5	20	Salinas	1	4	1	1	1		0	0	3	2	1		9	3	1	3	1	2	2	1	2	2	2	1	2	3	1	1	3	2	1	1	3	1	2	1
63714015	23/04/2020 00:40:07	803	EC	14	English		1	#NULL!	18	1	3	14	Manta	1	4	1	2	3		0	0	4	2	1		9	1	1	2	1	1	4	1	1	1	1	1	3	3	3	1	1	3	3	3	1	1	2	3
63714461	23/04/2020 00:59:51	756	EC	10	English		2	2	19	1	5	10	Samborondon	0	1	1	1	3		0	0	4	2	1		8	2	1	1	2	1	2	1	1	1	2	1	1	2	1	1	1	2	3	2	3	2	2	3
63714661	23/04/2020 01:07:33	1096	EC	10	English		1	#NULL!	25	1	5	10	samborondon	0	1	1	1	3		0	0	4	2	1		8	1	1	1	1	2	1	1	1	1	1	1	1	1	1	1	1	4	2	1	1	1	2	1
63714769	23/04/2020 01:11:05	618	EC	12	English		2	2	21	1	3	12	Loja	1	4	1	1	3		0	0	7	2	1		8	1	1	1	1	2	1	1	1	2	1	1	1	1	1	1	1	1	1	2	1	1	2	1
63714838	23/04/2020 01:13:56	633	EC	10	English		1	#NULL!	19	1	3	10	Puntilla	0	1	1	1	3		0	0	5	2	1		6	2	1	1	2	2	2	1	2	2	1	2	1	2	1	1	1	1	2	2	1	1	2	3
63714994	23/04/2020 01:20:43	698	EC	10	English		2	2	20	1	3	10	Samborondón	0	1	1	1	3		0	0	3	1	1		8	2	1	2	1	2	2	1	1	1	2	1	2	2	3	2	1	1	2	1	2	2	2	3
63715210	23/04/2020 01:30:04	882	EC	10	English		1	#NULL!	20	1	5	10	Salitre	0	3	1	1	5		0	0	3	2	1		5	2	1	1	1	1	1	1	1	1	1	1	1	1	1	1	2	1	1	1	1	1	2	4
63716109	23/04/2020 02:07:56	534	EC	10	English		1	2	19	1	3	10	Urdesa	0	0	0	1	3		0	0	4	2	1		9	1	1	1	1	3	2	1	1	1	1	1	1	2	2	1	1	1	3	1	1	1	2	3
63716173	23/04/2020 02:10:34	1675	EC	18	English		2	2	21	1	5	10	Guayaquil	0	0	0	1	3		0	0	3	2	1		7	3	2	2	2	1	2	2	2	1	1	2	1	3	2	2	3	1	3	2	1	1	2	3
63716548	23/04/2020 02:29:06	552	EC	10	English		2	2	20	1	3	10	Guayaquil	0	0	0	1	1		0	0	4	2	1		8	2	1	2	2	1	3	1	1	2	1	1	2	2	2	3	2	2	2	1	2	1	1	2
63727352	23/04/2020 07:45:17	1287	EC		English		1	#NULL!	31	2	5	10	Guayaquil	0	0	0	1	2		0	0	2	2	1		6	1	1	1	1	1	1	1	1	1	1	1	1	1	2	1	1	1	2	1	1	1	2	4
63727913	23/04/2020 07:55:27	1027	EC	10	English		2	2	37	2	3	2	San Miguel de Bolívar	1	4	1	1	3		3	1	5	2	2		6	2	1	2	1	1	2	1	2	1	1	1	1	2	1	1	1	1	2	1	1	1	1	2
63728559	23/04/2020 08:06:38	1073	EC	10	English		2	2	43	2	5	10	Samborondón	0	1	1	1	3		4	1	9	2	2		9	2	1	2	1	2	1	1	2	1	1	1	2	2	1	2	2	1	2	1	1	1	2	5
63728853	23/04/2020 08:11:11	1575	EC	18	English		2	2	25	1	5	10	Urbanización La Joya	0	1	1	1	3		0	0	5	2	2		8	1	1	2	2	1	1	2	2	1	1	2	1	2	1	2	1	1	2	2	2	1	2	5
63729276	23/04/2020 08:17:12	2791	EC	10	English		2	2	24	1	5	19	Quito	1	4	1	1	3		0	0	5	2	1		8	1	2	1	1	1	2	1	1	1	1	1	1	2	1	1	1	1	2	1	2	1	2	2
63729414	23/04/2020 08:19:32	1143	EC	08	English		2	2	57	4	3	10	Gquil.	0	0	0	1	3		3	1	2	2	2		7	3	2	2	2	2	2	2	3	3	1	3	2	3	2	2	2	1	2	3	2	1	2	4
63732457	23/04/2020 09:04:11	1488	EC	14	English		2	2	49	2	5	14	Manta	1	4	1	1	4		3	1	4	1	2		8	2	1	1	1	1	1	1	2	2	1	2	1	1	1	1	1	1	2	2	2	1	2	5
63732829	23/04/2020 09:11:11	1433	EC	18	English		1	#NULL!	55	4	5	19	Quito	1	4	1	1	3		1	1	9	2	2		8	1	1	2	1	2	1	1	1	1	1	1	1	1	1	1	1	1	2	1	2	1	2	4
63734281	23/04/2020 09:33:57	913	EC	18	English		2	2	34	1	5	10	Guayaquil	0	0	0	1	1		0	0	5	1	2	Por una semana estuve de vacaciones y me han reincorporado a trabajar	8	2	1	2	1	2	2	1	2	2	1	2	2	2	1	1	1	1	2	1	2	1	2	3
63735363	23/04/2020 09:50:16	644	EC	14	English		2	2	21	1	5	14	Manta	1	4	1	1	5		1	1	14	2	1		8	2	1	1	1	1	3	1	1	2	1	1	1	1	1	1	1	1	2	1	2	1	2	5
63739690	23/04/2020 10:47:55	2346	EC	10	English		2	2	43	2	5	10	Daule	0	2	1	1	3		2	1	4	2	2	Teletrabajo con actividad suspendida	6	2	1	2	1	2	3	1	2	1	1	1	2	2	2	1	3	1	3	1	3	1	2	4
63739943	23/04/2020 10:51:23	882	EC	10	English		2	2	46	2	5	10	Guayaquil	0	0	0	1	3		3	1	5	2	2		7	1	2	1	2	1	1	1	1	1	1	2	1	1	1	1	1	1	2	1	1	1	2	5
63740470	23/04/2020 10:58:35	843	EC	10	English		2	2	37	2	5	2	San Miguel	1	4	1	1	5		1	1	4	2	2		6	3	1	2	1	1	2	1	2	1	1	2	2	2	1	1	1	1	1	1	2	1	2	2
63742010	23/04/2020 11:20:36	842	EC	09	English		2	2	24	1	5	10	Guayaquil	0	0	0	1	3		0	0	7	2	1		8	2	2	2	1	2	2	1	2	2	1	2	2	2	2	1	1	1	2	1	2	1	2	5
63742157	23/04/2020 11:22:53	731	EC	10	English		2	2	19	1	3	20	La Libertad-Puerto Lucía	1	4	1	1	2		0	0	2	2	1		6	1	1	1	1	2	1	1	1	1	1	2	3	2	1	1	1	1	2	3	1	1	2	5
63743102	23/04/2020 11:35:50	1169	EC	10	English		1	#NULL!	23	5	5	10	Milagro	0	3	1	2	5		0	0	13	2	1		7	2	2	3	1	3	2	1	1	1	2	2	3	2	2	1	2	2	3	2	1	2	2	2
63743103	23/04/2020 11:35:50	904	EC	10	English		2	2	42	2	5	2	San Miguel	1	4	1	1	3		3	1	5	2	2		7	1	1	1	1	1	1	1	1	1	1	1	1	1	1	1	1	1	1	1	1	1	2	1
63744683	23/04/2020 11:59:23	665	EC	10	English		1	#NULL!	57	2	5	10	Samborondón	0	1	1	1	3		2	1	2	2	2	En casa , sin trabajar	10	2	1	2	1	2	2	1	2	1	1	1	1	2	1	2	1	1	1	1	1	1	2	4
63744788	23/04/2020 12:01:13	529	EC	18	English		2	2	21	1	4	10	Guayaquil	0	0	0	1	3		0	0	4	2	2		8	1	1	1	1	1	1	1	1	1	1	1	1	2	1	1	1	1	1	1	1	1	2	4
63744797	23/04/2020 12:01:21	892	EC	18	English		1	#NULL!	46	2	5	10	Guayaquil	0	0	0	1	3		3	1	5	2	2		6	1	1	1	1	1	1	1	1	1	1	1	1	1	2	1	2	1	2	1	1	1	2	4
63745497	23/04/2020 12:11:54	613	EC	18	English		1	#NULL!	46	2	5	19	Quito	1	4	1	1	1		2	1	5	2	2		8	1	1	1	1	1	1	1	1	1	1	1	1	1	1	1	1	1	1	1	1	1	2	1
63745630	23/04/2020 12:14:03	989	EC	09	English		1	#NULL!	39	2	6	10	Guayaquil	0	0	0	1	3		2	1	5	2	2		4	1	1	1	1	1	1	1	1	1	1	1	1	1	1	1	1	1	1	1	1	1	2	3
63745693	23/04/2020 12:14:57	761	EC	18	English		2	2	42	2	5	10	Guayaquil	0	0	0	1	5		1	1	3	2	2		5	3	4	3	2	1	2	1	1	3	1	1	1	2	2	2	1	1	1	1	2	1	2	4
63745805	23/04/2020 12:16:51	637	EC	10	English		1	#NULL!	38	2	6	10	Guayaquil	0	0	0	1	3		2	1	4	2	2		4	4	1	1	1	1	1	1	1	1	1	1	2	2	2	2	2	1	2	1	1	1	2	1
63746128	23/04/2020 12:21:34	1219	EC	18	English		2	2	19	1	3	10	Sauces 9	0	0	0	1	5		0	0	5	2	1		6	2	3	3	1	2	2	1	2	2	2	1	2	2	1	2	2	2	2	2	1	2	2	5
63746391	23/04/2020 12:25:06	1321	EC	18	English		2	2	45	4	4	10	Guayaquil	0	0	0	1	5		3	1	8	2	2		7	3	3	2	1	1	1	1	2	1	1	1	1	2	2	1	2	1	2	1	2	1	2	4
63746648	23/04/2020 12:28:25	959	EC	10	English		1	#NULL!	49	2	4	10	Guayaquil	0	0	0	1	3		2	1	4	2	2		6	1	1	1	1	1	1	1	1	1	1	1	1	1	1	1	1	1	1	1	1	1	2	5
63748085	23/04/2020 12:45:25	1236	EC	10	English		1	#NULL!	25	1	5	10	Milagro	0	3	1	1	3		0	0	7	2	1		8	2	1	2	1	2	2	1	2	2	1	1	2	2	1	2	1	1	2	2	2	1	2	2
63748109	23/04/2020 12:45:38	1491	EC	14	English		2	2	46	2	5	14	Manta manabi	1	4	1	1	3		3	1	4	2	2		7	2	1	2	1	2	2	1	1	1	1	1	1	2	1	1	1	1	2	1	2	1	2	4
63749867	23/04/2020 13:08:12	688	EC	10	English		2	2	35	1	6	10	Guayaquil	0	0	0	1	2		0	0	4	2	2		8	2	1	2	2	2	2	1	2	2	2	2	2	2	2	2	1	1	2	2	1	1	2	2
63750258	23/04/2020 13:14:07	2431	EC	10	English		1	#NULL!	48	2	5	10	Guayaquil	0	0	0	1	3		4	1	6	1	2		6	1	1	2	1	1	1	1	1	2	1	2	1	1	1	2	2	1	1	1	1	1	2	1
63750652	23/04/2020 13:19:59	1161	EC	10	English		2	1	19	5	3	10	Guayaquil	0	0	0	1	4		0	0	4	2	1		9	2	2	1	1	2	1	1	1	1	1	1	1	1	1	1	2	1	2	1	1	1	2	3
63751645	23/04/2020 13:35:10	814	EC	18	English		1	#NULL!	22	1	3	10	Guayaquil	0	0	0	1	3		0	0	5	2	1		5	1	1	1	1	2	1	1	1	1	1	1	1	1	2	1	1	1	2	1	1	1	2	4
63751904	23/04/2020 13:38:13	621	EC	08	English		2	2	35	2	5	10	Guayaquil	0	0	0	1	3		1	1	3	2	2		6	2	1	1	1	1	1	1	1	1	1	1	2	2	2	1	2	1	2	1	2	1	2	4
63752512	23/04/2020 13:47:43	565	EC	18	English		2	2	18	1	5	10	Guayaquil	0	0	0	1	3		0	0	5	2	1		7	1	1	3	1	1	2	1	1	1	1	1	3	2	1	1	1	1	1	1	1	1	2	2
63752722	23/04/2020 13:51:10	620	EC	10	English		1	#NULL!	39	4	5	19	Quito	1	4	1	1	2		0	0	3	2	1		6	1	1	1	1	1	1	1	1	1	1	1	1	2	1	1	1	1	1	1	1	1	2	4
63752727	23/04/2020 13:51:14	662	EC	10	English		2	2	37	4	5	10	Guayas	0	0	0	1	2		4	1	5	1	2		4	2	2	1	1	1	1	1	2	1	1	1	1	2	1	1	1	1	1	2	2	1	2	4
63754767	23/04/2020 14:21:19	701	EC	14	English		1	#NULL!	67	1	6	14	Manta	1	4	1	1	3		0	0	5	2	2		9	2	1	3	2	2	2	1	2	3	2	1	2	3	2	2	2	2	2	2	3	2	2	4
63756405	23/04/2020 14:47:36	868	EC	18	English		2	2	38	5	5	19	Quito	1	4	1	1	2		1	1	5	1	2		6	2	2	2	1	2	1	1	1	1	1	1	2	2	1	1	2	2	2	2	2	1	1	5
63756576	23/04/2020 14:50:32	814	EC	10	English		1	#NULL!	69	2	6	19	Quito	1	4	1	1	3		3	1	2	2	2		8	3	1	3	1	1	2	1	2	1	1	1	2	1	2	1	3	1	2	1	1	1	2	1
63756753	23/04/2020 14:53:09	457	EC	10	English		2	2	19	1	5	10	Samborondón	0	1	1	1	5		0	0	5	2	1		9	1	1	1	1	2	1	1	1	1	1	1	1	1	1	1	1	1	1	1	1	1	2	5
63758582	23/04/2020 15:24:50	8	EC	10	English		1	#NULL!	59	2	5	10	Samborondon	0	1	1	1	3		4	1	5	2	2		9	3	2	2	2	2	3	2	2	2	1	2	2	2	3	2	1	1	2	1	1	1	1	5
63759139	23/04/2020 15:33:43	1164	EC	18	English		1	#NULL!	24	2	3	10	Guayaquil	0	0	0	1	2		2	1	4	2	1	Suspendido por localidad de domicilio	6	4	2	2	3	1	1	2	1	1	1	2	1	1	1	1	1	1	1	1	1	1	2	3
63759789	23/04/2020 15:43:07	593	EC	10	English		2	2	49	2	5	10	Guayaquil	0	0	0	1	3		2	1	2	2	2	Qd	6	2	1	1	1	2	1	1	1	1	1	1	1	2	4	1	1	1	1	1	1	1	2	5
63761302	23/04/2020 16:04:16	706	EC	10	English		2	2	21	1	3	10	Tarqui	0	0	0	1	3		0	0	4	2	1		5	4	2	3	2	2	3	1	2	2	1	2	2	2	2	2	1	1	3	2	3	1	2	2
63761475	23/04/2020 16:06:54	884	EC	10	English		1	#NULL!	20	1	3	11	Otavalo	1	4	1	1	3		0	0	4	2	1		9	1	1	1	1	1	1	1	1	1	1	1	1	1	1	1	1	1	1	1	1	1	2	3
63761542	23/04/2020 16:07:55	1092	EC	13	English		2	2	20	1	3	14	El Carmen	1	4	1	2	3		0	0	5	2	1		8	2	1	1	1	1	1	1	1	1	1	1	2	1	1	1	1	1	1	1	2	1	2	3
63762268	23/04/2020 16:19:34	32	EC	18	English		2	2	50	2	5	10	Samborondon	0	1	1	1	3		2	1	3	2	2		5	2	1	2	1	3	2	1	1	1	2	1	2	2	1	1	2	2	2	1	2	2	2	3
63762320	23/04/2020 16:20:19	728	EC	10	English		1	2	21	1	3	10	Guayaquil	0	0	0	1	3		0	0	6	1	1		6	1	1	2	1	2	1	1	2	2	2	2	1	2	1	1	2	1	2	2	2	2	2	2
63762391	23/04/2020 16:21:20	978	EC	10	English		2	2	23	1	3	10	Guayaquil	0	0	0	1	3		0	0	4	2	1		9	2	2	2	1	1	1	2	2	2	1	1	2	2	1	1	1	1	2	2	2	1	2	3
63762529	23/04/2020 16:23:38	1385	EC	10	English		2	2	20	1	3	10	Durán	0	3	1	1	3		0	0	7	2	1		9	2	2	2	1	2	1	1	1	1	1	1	1	1	2	1	1	1	2	1	1	1	2	5
63763160	23/04/2020 16:34:32	1084	EC	18	English		2	2	23	1	3	10	Guayaquil	0	0	0	1	3		0	0	5	2	1		6	2	1	2	1	3	2	1	1	1	1	2	2	2	1	2	2	1	2	1	1	1	2	3
63764415	23/04/2020 16:55:58	744	EC	10	English		2	2	21	1	3	10	Daule	0	2	1	1	5		0	0	5	2	1		6	1	2	1	1	3	1	1	1	1	2	1	2	2	1	1	2	2	4	1	1	2	2	2
63764991	23/04/2020 17:06:18	857	EC	14	English		2	2	21	1	3	14	Portoviejo	1	4	1	1	3		0	0	4	2	1		5	3	2	2	2	2	2	1	2	3	1	2	2	3	2	2	2	2	2	2	2	1	2	4
63765755	23/04/2020 17:20:56	1032	EC	05	English		2	2	21	1	5	10	Milagro	0	3	1	1	5		1	1	6	2	1		5	2	1	3	1	2	2	1	1	2	1	1	2	2	1	1	1	1	2	1	2	1	2	1
63765898	23/04/2020 17:24:01	700	EC	09	English		2	2	24	1	5	10	Guayaquil	0	0	0	1	3		0	0	3	2	2	Tengo trabajo pero no estoy laborando debido al coronavirus	7	2	1	2	1	3	2	1	1	1	1	1	2	2	2	2	2	1	2	1	1	1	1	2
63765968	23/04/2020 17:25:44	2759	EC	10	English		2	2	20	1	3	14	Jipijapa	1	4	1	1	3		0	0	5	2	1		6	2	1	2	2	2	1	2	2	1	1	2	3	3	2	1	2	1	3	3	2	1	1	2
63766132	23/04/2020 17:29:25	3905	EC	10	English		2	2	20	1	3	10	Guayaquil	0	0	0	1	3		0	0	7	2	1		8	1	1	1	1	2	2	1	1	2	1	2	1	3	1	1	1	1	3	3	2	1	2	5
63767015	23/04/2020 17:44:44	922	EC	10	English		2	2	45	2	5	10	Guayaquil	0	0	0	1	1		2	1	4	2	2		8	1	2	1	1	1	1	2	2	1	1	1	1	1	1	1	1	1	1	1	1	1	2	3
63767473	23/04/2020 17:53:39	791	EC	18	English		2	2	20	1	3	19	Conocoto	1	4	1	1	3		0	0	4	2	1		7	2	2	1	4	2	2	1	1	2	1	2	1	2	1	1	2	1	2	1	2	1	2	4
63767856	23/04/2020 17:59:54	470	EC	10	English		1	2	22	1	3	10	Samborondon	0	1	1	1	3		0	0	8	1	1		9	2	1	1	3	4	3	1	3	2	2	3	4	2	3	2	1	3	4	2	3	2	2	5
63768885	23/04/2020 18:17:56	569	EC	10	English		2	2	20	1	3	10	Via samborondon	0	1	1	1	4		0	0	5	2	1		7	3	1	2	1	3	1	1	1	1	1	1	3	1	1	1	1	1	2	1	1	1	2	4
63770692	23/04/2020 18:52:38	452	EC	18	English		1	#NULL!	21	1	5	10	Guayaquil	0	0	0	1	3		0	0	4	2	1		8	1	2	2	3	2	2	1	2	2	1	2	2	2	1	1	1	1	1	2	2	1	2	4
63770915	23/04/2020 18:57:40	637	EC	18	English		2	2	20	1	3	10	Samborondon	0	1	1	1	3		0	0	6	2	1		10	2	3	1	2	2	2	2	1	1	1	1	1	1	2	1	1	1	2	2	1	1	2	4
63771977	23/04/2020 19:21:17	337	EC	18	English		1	2	27	1	5	10	Guayaquil	0	0	0	1	5		0	0	2	2	1		9	2	1	1	1	1	1	1	1	1	1	1	1	2	1	1	1	1	1	1	1	1	2	4
63772502	23/04/2020 19:36:10	1178	EC	10	English		2	2	27	2	6	10	Guayaquil	0	0	0	1	2		0	0	2	2	2		8	4	4	2	4	4	2	4	4	2	1	4	4	4	2	4	4	1	4	4	4	2	2	5
63772525	23/04/2020 19:36:46	537	EC	10	English		2	2	27	1	5	10	Guayas	0	0	0	1	3		0	0	4	2	2		7	2	1	2	1	3	1	1	1	1	1	1	2	2	1	2	2	1	2	4	2	1	2	2
63772640	23/04/2020 19:40:05	891	EC	18	English		1	#NULL!	61	2	6	10	Samborondon	0	1	1	1	3		4	1	4	2	2		9	2	1	2	1	2	1	1	1	1	1	1	1	2	2	1	1	1	1	1	1	1	2	4
63772697	23/04/2020 19:41:44	964	EC	18	English		1	#NULL!	54	2	5	19	QUITO	1	4	1	1	1		2	1	4	2	2		8	1	1	1	1	1	1	1	1	1	1	1	1	1	1	1	1	1	1	1	1	1	2	5
63772944	23/04/2020 19:48:04	545	EC	10	English		2	2	27	1	6	10	Guayaquil	0	0	0	1	3		0	0	3	2	2		9	2	1	2	1	2	2	1	1	1	1	1	2	2	1	1	1	1	1	1	2	1	2	5
63774076	23/04/2020 20:15:22	1469	EC	10	English		2	2	24	1	5	10	Daule	0	2	1	1	3		0	0	2	1	2		6	2	1	1	2	2	1	1	2	2	1	1	2	2	1	1	2	1	2	1	2	1	2	4
63774766	23/04/2020 20:32:39	1392	EC	14	English		2	2	60	2	6	14	Manta	1	4	1	1	3		1	1	2	2	2		6	2	1	1	1	2	1	1	1	1	1	1	1	2	1	1	2	1	1	1	2	1	2	4
63775142	23/04/2020 20:44:28	25	EC	10	English		1	#NULL!	18	1	3	10	Samborondon	0	1	1	1	5		0	0	9	2	1		10	2	1	1	2	1	2	1	2	1	1	2	2	1	1	1	1	1	2	1	1	1	2	5
63776365	23/04/2020 21:21:52	683	EC	18	English		1	#NULL!	44	2	5	10	Guayaquil	0	0	0	1	1		0	0	2	2	2		6	2	1	1	2	1	1	2	2	2	1	2	2	2	1	2	1	1	1	2	2	1	2	5
63776720	23/04/2020 21:35:19	2070	EC	10	English		1	#NULL!	19	1	3	10	Guayaquil	0	0	0	1	2		0	0	2	2	1		7	3	2	3	2	2	2	1	2	3	1	2	3	4	2	3	3	4	2	2	3	1	2	2
63776860	23/04/2020 21:41:34	1004	EC	10	English		2	2	31	1	5	10	Guayaquil	0	0	0	1	5		0	0	9	2	2		8	2	1	2	2	2	2	2	3	2	1	2	2	2	2	2	1	1	2	2	2	1	2	3
63777545	23/04/2020 22:01:33	647	EC	10	English		2	2	21	1	3	10	Guayaquil	0	0	0	1	2		0	0	4	2	1		7	2	2	2	1	1	2	2	2	2	1	2	1	2	2	2	2	1	2	1	1	1	2	5
63777549	23/04/2020 22:01:39	883	EC	10	English		2	2	41	2	5	20	Punta blanca	1	4	1	1	1		2	1	6	2	2		7	2	2	2	2	2	2	1	1	1	1	1	1	2	1	1	1	1	2	1	2	1	2	5
63777706	23/04/2020 22:07:20	543	EC	10	English		1	2	27	2	5	10	Guayaquil	0	0	0	1	2		0	0	2	2	2	Freelance desde casa	8	1	2	1	1	1	1	1	1	1	1	1	1	1	1	1	1	1	1	1	1	1	2	4
63777924	23/04/2020 22:17:07	1035	EC	10	English		2	2	27	1	6	10	Samborondon	0	1	1	1	3		0	0	5	2	2		10	2	1	2	2	1	2	1	2	1	3	2	2	2	1	2	3	3	3	2	1	3	1	5
63777937	23/04/2020 22:17:47	653	EC	18	English		1	2	26	1	4	10	Via samborondon	0	1	1	1	3		0	0	4	2	2		8	1	3	2	1	1	2	1	1	1	1	2	1	2	1	1	2	1	2	1	1	1	2	5
63777980	23/04/2020 22:19:40	1262	EC	10	English		2	2	27	1	5	10	Via Samborondón	0	1	1	1	3		0	0	5	2	2		10	2	2	1	1	2	1	1	2	1	1	1	2	2	1	1	1	1	2	1	1	1	2	5
63778180	23/04/2020 22:26:33	16	EC	14	English		2	2	42	2	6	14	Manta	1	4	1	1	3		2	1	4	2	2		7	2	2	2	2	3	3	2	2	2	1	2	2	3	2	2	1	1	2	2	2	1	2	3
63778410	23/04/2020 22:35:34	881	EC	10	English		1	2	27	1	5	10	Guayaquil	0	0	0	1	3		0	0	2	2	2		10	2	1	1	2	2	1	1	2	1	1	1	2	2	2	1	1	1	2	1	1	1	2	5
63778532	23/04/2020 22:41:27	526	EC	18	English		1	#NULL!	26	1	5	10	Guayaquil	0	0	0	1	4		0	0	4	2	2		9	1	1	1	1	2	1	1	1	1	1	1	2	2	1	1	1	1	1	1	2	1	2	4
63779010	23/04/2020 23:00:23	580	EC	18	English		2	2	26	2	5	10	Samborondón	0	1	1	2	1		0	0	2	2	2		9	2	1	1	1	1	1	1	1	2	1	1	1	2	1	1	1	1	1	1	1	1	2	4
63780324	24/04/2020 00:03:33	914	EC	10	English		2	2	18	1	3	20	Salinas	1	4	1	1	5		0	0	10	2	1		9	1	1	1	1	2	2	1	1	1	1	1	1	1	2	1	1	1	2	1	1	1	2	3
63780654	24/04/2020 00:22:12	806	EC	10	English		2	2	21	1	6	10	Samborondon	0	1	1	1	3		0	0	6	2	1		3	3	1	2	1	2	2	1	2	1	1	1	2	4	2	2	2	1	1	2	2	1	1	4
63780893	24/04/2020 00:36:05	1774	EC	10	English		2	2	39	2	5	20	Salinas	1	4	1	1	5		3	1	9	2	2		6	3	2	1	1	2	1	1	2	2	1	2	2	2	1	2	1	1	2	2	2	1	2	4
63782704	24/04/2020 02:17:23	1047	EC	10	English		2	2	21	1	3	10	Guayaquil	0	0	0	1	1		0	0	4	2	1		8	1	1	3	1	4	2	1	1	1	1	1	4	4	1	1	4	4	4	2	1	2	1	5
63786715	24/04/2020 05:19:17	1558	EC	10	English		2	2	46	4	5	10	Daule - Villa Club	0	2	1	1	3		3	1	4	2	2		5	2	2	1	1	1	1	1	1	2	1	1	3	2	3	2	2	2	2	2	2	1	1	4
63787120	24/04/2020 05:36:11	831	EC	10	English		2	1	28	2	5	10	Samborondon	0	1	1	1	2		2	1	3	2	2		7	2	2	1	1	2	2	2	1	1	1	1	2	2	2	1	2	1	2	1	1	1	2	4
63794999	24/04/2020 08:31:09	1032	EC	10	English		2	2	21	1	5	10	Daule/Aurora	0	2	1	1	5		0	0	4	1	1		7	3	1	2	1	3	#NULL!	1	3	3	4	3	2	4	2	2	3	4	4	1	3	4	2	3
63795217	24/04/2020 08:33:48	997	EC	10	English		2	2	26	1	5	10	Samborondón	0	1	1	1	3		0	0	3	2	2		8	1	1	1	1	1	1	1	1	1	1	1	1	1	1	1	1	1	1	1	1	1	2	3
63796076	24/04/2020 08:44:51	543	EC	10	English		2	2	26	1	6	10	Guayaquil	0	0	0	1	5		0	0	2	2	2		9	3	1	3	3	4	3	2	2	1	1	3	3	2	1	2	2	1	2	3	2	1	2	4
63796682	24/04/2020 08:52:28	528	EC	08	English		1	#NULL!	34	2	4	10	Guayaquil	0	0	0	1	3		3	1	7	1	2		5	2	2	1	1	1	2	1	1	2	1	1	1	2	1	1	1	1	1	1	2	1	2	4
63802303	24/04/2020 09:55:24	1474	EC	10	English		2	2	42	4	5	10	Guayaquil	0	0	0	1	3		2	1	5	1	2		5	2	2	2	2	2	3	2	2	1	1	3	2	2	2	2	1	1	2	2	2	1	2	2
63804814	24/04/2020 10:28:41	653	EC	10	English		1	#NULL!	26	2	5	10	Guayas	0	0	0	1	3		0	0	5	2	2		8	1	1	1	2	2	1	1	1	1	1	1	2	1	1	1	1	1	1	1	1	1	2	1
63805291	24/04/2020 10:37:03	2037	EC	13	English		2	2	18	1	5	13	Babahoyo	1	4	1	1	3		0	0	3	2	1		9	1	2	1	1	2	1	1	1	1	1	1	1	1	4	1	1	1	1	1	1	1	2	1
63807118	24/04/2020 11:03:49	530	EC	10	English		2	2	21	1	3	20	Olon	1	4	1	2	1		0	0	2	2	1		8	1	1	2	1	2	1	1	1	1	2	2	2	2	2	1	1	1	2	1	1	1	1	4
63811674	24/04/2020 11:58:22	986	EC	10	English		1	#NULL!	27	1	5	10	Guayaquil	0	0	0	1	3		0	0	3	2	2		7	1	1	1	2	1	1	1	1	1	1	1	2	1	2	1	1	1	2	1	1	1	2	1
63818576	24/04/2020 13:21:40	1890	EC	08	English		2	2	20	1	5	7	HUAQUILLAS	1	4	1	1	3		0	0	6	1	1		9	2	2	2	1	4	4	4	4	3	2	2	2	2	2	3	2	1	4	3	3	1	1	3
63822691	24/04/2020 14:18:48	935	EC	10	English		1	2	23	1	5	10	Vía Samborondón	0	1	1	1	3		0	0	5	1	1		8	2	1	1	2	1	2	1	2	1	1	2	2	2	1	1	1	1	2	1	2	1	2	5
63833684	24/04/2020 16:33:19	957	EC	10	English		1	2	22	1	5	10	Guayas	0	0	0	1	1		0	0	4	2	1		8	2	3	1	1	2	2	1	1	1	1	1	2	2	2	1	2	1	2	1	1	1	2	4
63835601	24/04/2020 16:54:22	906	EC	14	English		2	2	21	1	3	14	Portoviejo	1	4	1	1	3		0	0	3	2	1		9	2	1	1	1	2	2	1	2	1	1	1	2	2	2	2	1	1	1	2	2	1	2	3
63835733	24/04/2020 16:56:11	750	EC	10	English		1	#NULL!	22	1	5	14	Portoviejo	1	4	1	1	3		0	0	4	2	1		8	3	1	1	2	2	2	1	1	1	1	1	1	1	1	1	1	1	1	1	1	1	2	2
63835764	24/04/2020 16:56:36	789	EC	14	English		2	2	22	1	3	14	Portoviejo	1	4	1	1	3		0	0	6	2	1		5	3	3	2	1	2	2	2	2	2	1	2	2	4	1	2	2	2	3	2	3	1	2	5
63835790	24/04/2020 16:56:51	697	EC	14	English		2	2	20	1	3	14	Portoviejo	1	4	1	1	1		0	0	4	2	1		9	4	2	3	2	2	2	1	3	1	1	2	1	3	2	2	2	2	3	3	2	1	2	3
63835802	24/04/2020 16:57:00	891	EC	14	English		1	#NULL!	22	1	5	14	Portoviejo	1	4	1	1	5		0	0	2	2	1		7	2	3	3	1	4	1	2	3	2	1	1	2	1	2	1	2	1	2	3	1	1	2	3
63835803	24/04/2020 16:57:00	873	EC	14	English		1	#NULL!	21	1	5	14	Portoviejo	1	4	1	1	3		0	0	5	2	1		8	2	4	2	1	2	1	1	1	1	1	2	2	2	1	1	1	1	1	1	2	1	2	4
63835830	24/04/2020 16:57:16	568	EC	14	English		2	2	21	1	3	14	Portoviejo	1	4	1	1	3		0	0	4	2	1		8	2	2	1	1	2	2	1	2	2	1	2	2	2	2	2	1	2	3	2	2	2	2	3
63835886	24/04/2020 16:57:58	1200	EC	14	English		1	#NULL!	18	1	3	14	Portoviejo	1	4	1	1	5		0	0	6	1	2		5	1	2	2	1	1	2	2	1	1	2	2	2	1	2	1	2	2	2	3	1	1	2	3
63835899	24/04/2020 16:58:04	712	EC	14	English		2	2	23	1	5	14	Portoviejo	1	4	1	1	3		0	0	6	2	1		7	2	1	1	1	2	2	1	1	2	1	1	2	2	2	1	2	1	1	1	2	1	2	3
63835905	24/04/2020 16:58:10	754	EC	10	English		1	#NULL!	34	2	5	19	Quito	1	4	1	1	2		2	1	4	2	2		6	1	1	1	1	2	2	1	1	1	1	1	2	1	1	1	1	1	2	1	1	1	2	1
63835910	24/04/2020 16:58:13	623	EC	14	English		2	2	23	2	5	14	Portoviejo	1	4	1	1	2		1	1	3	2	1		9	2	1	1	2	1	2	1	1	3	1	2	2	2	2	2	2	2	2	2	2	2	2	3
63835933	24/04/2020 16:58:35	1192	EC	10	English		1	#NULL!	22	1	3	14	Sucre	1	4	1	2	3		0	0	4	2	1		7	2	1	2	1	1	2	1	2	2	1	2	1	2	2	1	1	1	2	2	2	1	2	4
63835939	24/04/2020 16:58:40	1148	EC	14	English		2	2	26	1	5	14	Portoviejo	1	4	1	1	3		0	0	3	2	2		6	2	3	2	2	1	1	1	2	2	1	1	1	2	1	2	1	1	1	2	1	1	2	5
63835948	24/04/2020 16:58:45	588	EC	14	English		1	#NULL!	24	1	3	14	Portoviejo	1	4	1	1	3		0	0	3	2	1		7	1	1	1	4	3	4	1	1	4	4	2	4	4	3	4	2	4	4	1	4	4	1	3
63835966	24/04/2020 16:58:58	769	EC	14	English		1	2	22	1	5	14	Portoviejo	1	4	1	1	3		0	0	5	2	1		8	1	2	2	1	2	1	1	2	2	1	2	2	2	2	2	1	1	2	2	1	1	2	5
63835968	24/04/2020 16:58:59	494	EC	14	English		1	#NULL!	22	1	5	14	Portoviejo	1	4	1	1	3		0	0	6	2	1		8	3	1	2	2	2	1	1	1	1	2	2	3	3	1	2	2	2	3	3	2	2	2	2
63836007	24/04/2020 16:59:28	580	EC	13	English		1	#NULL!	21	1	4	21	Santo Domingo	1	4	1	1	2		0	0	3	2	1		6	4	2	3	1	4	3	3	4	4	1	2	3	4	3	3	3	1	3	2	3	1	2	3
63836029	24/04/2020 16:59:46	626	EC	14	English		1	#NULL!	24	1	3	14	Portoviejo	1	4	1	1	2		0	0	2	2	1		6	1	1	2	1	2	1	1	1	2	1	1	2	2	1	1	1	1	1	1	1	1	2	4
63836038	24/04/2020 16:59:52	763	EC	14	English		2	1	23	1	3	14	Portoviejo	1	4	1	1	5		0	0	8	1	2		8	3	1	1	1	2	2	1	1	1	1	1	1	3	3	2	2	1	2	1	2	1	2	2
63836051	24/04/2020 17:00:06	987	EC	10	English		2	2	32	1	3	14	Portoviejo	1	4	1	1	5		2	1	8	2	1		6	1	1	1	1	1	1	1	1	1	1	1	1	1	1	1	1	1	1	1	1	1	2	1
63836083	24/04/2020 17:00:37	729	EC	18	English		2	2	22	1	3	10	Guayaquil	0	0	0	1	5		0	0	5	2	1		2	1	1	1	1	2	1	2	2	1	1	1	1	2	1	1	1	1	1	1	1	1	2	4
63836092	24/04/2020 17:00:44	631	EC	14	English		2	2	22	1	5	14	Portoviejo	1	4	1	1	3		0	0	4	2	2		6	2	3	1	1	1	2	2	2	2	2	2	2	3	2	2	2	2	3	3	3	1	2	2
63836107	24/04/2020 17:00:55	917	EC	14	English		1	2	24	1	3	14	Portoviejo	1	4	1	1	5		0	0	6	1	1		8	1	2	1	2	1	2	2	2	2	1	1	2	1	2	1	1	1	1	1	2	1	2	3
63836109	24/04/2020 17:00:57	774	EC	10	English		2	2	21	1	3	14	Sucre	1	4	1	2	3		0	0	12	1	1		7	3	1	2	1	2	3	2	2	3	2	1	2	2	2	2	2	1	3	3	2	2	2	3
63836152	24/04/2020 17:01:25	521	EC	14	English		1	#NULL!	23	1	5	14	Portoviejo	1	4	1	1	3		0	0	4	2	1		6	2	2	1	1	1	1	1	2	2	1	1	1	2	1	1	1	1	2	1	1	1	2	1
63836158	24/04/2020 17:01:31	408	EC	14	English		1	2	25	1	5	14	Portoviejo	1	4	1	1	3		0	0	1	2	2		6	2	2	2	1	1	2	1	1	1	1	1	1	1	2	1	1	1	3	1	1	1	2	2
63836237	24/04/2020 17:02:21	556	EC	14	English		2	2	23	1	3	14	Portoviejo	1	4	1	1	3		0	0	5	2	1		8	2	1	1	3	3	4	4	2	2	1	2	2	3	2	1	3	3	4	4	3	1	2	3
63836676	24/04/2020 17:06:18	883	EC	10	English		1	#NULL!	22	1	3	14	Portoviejo	1	4	1	1	3		0	0	3	2	1		5	2	1	1	1	2	1	1	1	2	1	1	2	3	1	1	1	2	2	1	1	1	2	5
63836707	24/04/2020 17:06:27	481	EC	13	English		1	#NULL!	22	1	3	14	EL CARMEN	1	4	1	2	3		0	0	3	1	1		5	1	1	2	1	3	3	1	1	1	1	2	2	3	1	1	1	2	3	1	1	1	2	5
63836937	24/04/2020 17:07:59	645	EC	14	English		2	2	27	1	5	14	Portoviejo	1	4	1	1	3		0	0	9	2	2		7	3	2	2	2	2	1	1	2	1	1	2	2	3	2	2	2	1	2	2	2	1	2	5
63836971	24/04/2020 17:08:09	1621	EC	14	English		1	#NULL!	23	1	5	14	Portoviejo	1	4	1	1	3		0	0	1	2	2		6	2	2	1	1	1	1	1	1	1	2	1	2	2	1	2	1	1	2	1	1	1	1	3
63837204	24/04/2020 17:09:44	565	EC	14	English		2	2	21	1	3	14	Santa Ana	1	4	1	1	3		0	0	6	1	1		9	2	1	1	1	1	1	1	1	2	1	2	1	2	1	1	2	1	2	1	1	1	2	4
63837406	24/04/2020 17:11:37	682	EC	10	English		2	2	21	1	3	10	Guayaquil	0	0	0	1	3		0	0	9	2	2		6	2	1	2	1	2	2	1	1	1	1	1	1	2	2	1	2	1	2	2	1	2	2	3
63837506	24/04/2020 17:12:37	860	EC	10	English		2	2	19	1	3	10	Durán	0	3	1	1	4		0	0	4	2	1		8	3	1	1	3	2	2	1	2	2	1	2	1	3	2	2	1	1	2	2	2	1	2	5
63837525	24/04/2020 17:12:47	389	EC	14	English		2	2	20	1	3	14	Portoviejo	1	4	1	1	3		0	0	12	2	1		8	2	2	2	1	2	2	2	2	2	1	2	2	2	2	2	2	1	2	2	1	1	2	3
63837659	24/04/2020 17:14:04	747	EC	18	English		1	2	22	1	3	21	Santo Domingo	1	4	1	1	3		0	0	5	2	1		5	3	3	3	2	2	2	1	2	2	2	1	2	2	2	2	2	3	2	2	2	2	1	2
63837974	24/04/2020 17:16:54	634	EC	10	English		2	2	23	1	3	14	Portoviejo	1	4	1	1	3		0	0	6	2	1		6	2	1	1	1	2	1	1	2	1	1	2	1	2	2	2	1	2	2	2	2	2	2	4
63838270	24/04/2020 17:20:35	1512	EC	10	English		1	#NULL!	33	2	6	14	Portoviejo	1	4	1	1	3		1	1	7	2	2		8	2	3	2	2	2	2	1	1	2	1	1	1	2	1	1	1	1	2	1	2	1	2	5
63838488	24/04/2020 17:23:21	704	EC	10	English		2	2	29	1	5	14	Andrea de vera	1	4	1	1	5		0	0	6	2	2		7	2	2	2	2	4	2	1	2	2	1	2	2	2	2	2	2	1	2	2	2	1	2	3
63838554	24/04/2020 17:24:17	856	EC	11	English		2	2	24	5	5	21	Santo Domingo	1	4	1	1	2		1	1	4	2	2		4	3	2	2	1	2	2	1	3	2	1	1	2	2	2	1	1	1	2	1	2	1	2	3
63838692	24/04/2020 17:26:02	809	EC	14	English		1	2	22	1	3	14	Manta	1	4	1	1	1		0	0	5	1	1		8	2	1	2	1	2	1	1	2	1	1	2	1	2	1	2	1	1	2	1	2	1	2	5
63838966	24/04/2020 17:29:30	1208	EC	14	English		1	2	29	1	5	14	Manga	1	4	1	1	4		0	0	5	2	2		4	1	2	1	1	1	2	1	2	1	1	1	1	2	1	1	2	1	2	1	2	1	2	3
63839182	24/04/2020 17:32:19	681	EC	18	English		2	2	21	1	5	10	Samborondón	0	1	1	1	3		0	0	6	2	1		9	1	1	2	2	2	2	1	2	1	1	2	2	2	1	2	2	1	2	2	2	1	2	2
63839305	24/04/2020 17:33:42	495	EC	18	English		1	#NULL!	21	1	3	10	Guayaquil	0	0	0	1	4		0	0	3	2	1		8	1	2	2	1	1	1	1	1	1	1	1	1	2	2	1	1	1	1	2	1	1	2	3
63839841	24/04/2020 17:38:18	673	EC	14	English		2	2	22	1	5	14	Portoviejo	1	4	1	1	3		0	0	5	2	1		8	2	2	1	1	2	2	1	1	2	1	1	2	2	2	2	2	1	1	1	1	2	2	1
63839873	24/04/2020 17:38:35	793	EC	10	English		2	2	23	1	5	14	Portoviejo	1	4	1	1	3		0	0	4	1	1		8	2	2	2	3	2	2	1	1	2	1	1	3	3	2	1	2	3	3	1	1	1	2	2
63840395	24/04/2020 17:43:37	956	EC	14	English		2	2	43	2	6	14	Portoviejo	1	4	1	1	3		3	1	5	2	2		7	2	1	1	1	1	2	1	1	1	1	1	2	1	1	1	1	1	2	1	1	1	2	3
63840697	24/04/2020 17:46:11	534	EC	10	English		1	#NULL!	33	2	6	14	Portoviejo	1	4	1	1	3		1	1	3	2	2		7	1	1	1	1	1	2	2	2	1	1	2	2	2	2	2	1	1	2	1	1	1	2	4
63840768	24/04/2020 17:46:49	990	EC	09	English		2	2	42	2	5	8	Esmeralda	1	4	1	1	4		2	1	4	2	2		7	2	1	2	1	1	2	2	2	2	1	1	2	2	2	2	2	1	2	2	2	1	2	4
63841000	24/04/2020 17:48:58	946	EC	14	English		1	#NULL!	20	1	3	14	Portoviejo	1	4	1	1	2		0	0	4	2	1		1	3	3	2	3	4	2	1	3	3	2	1	2	3	1	2	2	2	2	2	1	2	2	3
63842007	24/04/2020 18:00:10	1894	EC	18	English		1	2	22	1	3	10	Guayaquil	0	0	0	1	3		0	0	3	2	2	Comerciante	9	1	1	1	1	1	1	1	1	1	3	1	2	4	2	1	3	2	4	2	2	4	2	1
63843013	24/04/2020 18:07:32	936	EC	14	English		1	#NULL!	22	1	3	14	Portoviejo	1	4	1	2	3		0	0	4	2	1		5	2	2	2	1	2	2	1	1	1	1	3	2	2	1	2	2	1	3	3	1	1	2	4
63843706	24/04/2020 18:13:46	966	EC	10	English		2	2	48	2	5	10	tarifa	0	1	1	1	3		3	1	7	2	2		7	3	2	1	1	1	1	1	1	1	1	1	2	2	1	2	2	1	1	2	2	1	2	1
63844430	24/04/2020 18:21:47	582	EC	10	English		2	2	47	4	6	10	Guayaquil	0	0	0	1	1		1	1	2	2	2		8	1	1	1	1	1	2	1	2	1	1	2	2	2	4	1	1	1	1	1	2	1	2	4
63844507	24/04/2020 18:22:45	899	EC	10	English		2	2	43	2	3	10	Daule	0	2	1	1	3		2	1	4	2	2	Ama casa	4	2	1	2	1	2	2	2	3	3	1	2	2	2	2	2	2	1	3	2	2	1	1	3
63844963	24/04/2020 18:28:58	604	EC	18	English		1	2	21	1	3	10	Guayaquil	0	0	0	1	2		0	0	3	2	1		5	4	1	1	1	1	1	1	1	1	1	1	1	1	1	1	1	1	2	1	1	1	2	4
63845629	24/04/2020 18:38:07	722	EC	14	English		2	2	29	2	5	14	Santa Ana	1	4	1	1	3		3	1	6	2	1		6	4	4	1	2	2	3	1	2	2	1	2	2	2	1	1	1	1	3	3	3	1	2	4
63845681	24/04/2020 18:38:59	1140	EC	14	English		2	2	23	1	5	14	Portoviejo	1	4	1	1	3		0	0	5	2	1		6	2	1	2	1	2	2	2	2	2	1	1	1	3	2	1	2	2	2	1	1	1	2	4
63845941	24/04/2020 18:42:30	766	EC	14	English		2	2	45	5	5	14	Portoviejo	1	4	1	1	2		3	1	4	2	2		5	2	1	1	1	1	1	1	2	2	1	1	1	1	1	1	1	1	1	1	1	1	2	4
63845987	24/04/2020 18:43:03	2036	EC	14	English		2	2	42	2	5	14	Portoviejo	1	4	1	1	1		2	1	4	2	2		8	2	1	1	1	1	1	1	2	2	1	2	1	2	1	1	1	1	1	1	1	1	2	4
63846098	24/04/2020 18:44:29	725	EC	10	English		2	2	22	1	5	10	Guayaquil	0	0	0	1	3		0	0	9	1	1		6	1	1	1	1	1	1	1	1	1	1	1	1	1	1	1	1	1	1	1	1	1	2	3
63846746	24/04/2020 18:53:45	1014	EC	10	English		1	#NULL!	27	1	3	14	Manta	1	4	1	1	5		0	0	1	2	2		3	1	1	1	1	1	2	1	1	1	1	1	2	2	1	1	1	2	1	1	2	1	2	5
63846838	24/04/2020 18:55:22	1144	EC	14	English		1	#NULL!	34	2	5	14	Portoviejo	1	4	1	1	3		0	0	2	2	2		4	2	2	1	2	2	2	2	2	2	1	2	2	2	1	2	1	1	2	2	2	1	2	4
63847276	24/04/2020 19:01:21	643	EC	10	English		1	#NULL!	45	2	6	10	Guayaquil	0	0	0	1	3		2	1	4	2	2		9	2	1	1	1	1	2	1	1	2	1	1	1	1	1	1	1	1	1	1	1	1	2	4
63847786	24/04/2020 19:05:08	1243	EC	18	English		2	2	24	1	5	8	Atacames	1	4	1	1	1		0	0	2	2	1		7	1	1	1	1	3	1	1	1	1	1	1	2	1	1	1	1	1	1	1	1	1	2	5
63851190	24/04/2020 19:44:50	545	EC	10	English		2	2	25	1	5	10	Guayaquil	0	0	0	1	2		0	0	3	2	2		5	4	3	3	3	2	3	2	3	3	1	4	2	4	1	3	1	1	2	3	4	2	2	4
63851207	24/04/2020 19:45:02	1395	EC	10	English		2	2	37	2	6	10	Guayaquil	0	0	0	1	3		3	1	5	2	2		5	2	2	2	2	1	2	1	2	2	1	2	2	2	2	2	2	1	2	2	1	1	2	4
63851590	24/04/2020 19:50:05	5254	EC	18	English		2	2	46	4	6	10	Los Lojas - Daule	0	2	1	1	3		2	1	3	2	2		7	1	1	1	1	1	1	1	1	1	1	1	1	1	1	1	1	1	1	1	1	1	2	3
63851943	24/04/2020 19:55:45	656	EC	14	English		1	#NULL!	23	1	5	14	Portoviejo	1	4	1	1	6	Casa de Amigo	0	0	3	2	1		6	1	1	1	1	1	1	1	1	1	1	1	1	2	1	1	1	1	1	3	1	1	2	3
63852032	24/04/2020 19:57:33	627	EC	18	English		2	2	35	4	5	10	Guayaquil	0	0	0	1	3		1	1	2	2	2		7	3	1	2	1	2	2	1	3	2	1	2	2	2	1	2	1	1	2	2	3	1	2	2
63852192	24/04/2020 20:00:07	712	EC	18	English		2	2	22	1	5	10	Durán	0	3	1	1	3		0	0	4	1	1		4	2	2	2	1	1	1	1	1	1	1	1	1	2	1	1	1	1	2	2	2	1	2	1
63852229	24/04/2020 20:00:52	881	EC	12	English		2	2	23	1	5	10	Playas	0	3	1	1	3		0	0	3	2	1		5	1	1	2	1	1	2	1	1	2	1	1	1	2	1	1	1	2	1	1	2	1	2	4
63852555	24/04/2020 20:05:40	482	EC	18	English		1	2	26	1	5	10	Atarazana	0	0	0	1	3		0	0	4	2	2		9	1	1	1	2	1	2	1	2	2	2	2	2	3	1	2	2	2	2	3	3	1	2	3
63854437	24/04/2020 20:34:08	800	EC	10	English		2	2	20	1	3	14	Portoviejo	1	4	1	1	4		0	0	3	2	1		5	2	1	2	1	2	1	1	1	1	1	1	2	2	2	1	2	1	3	1	2	1	2	5
63855152	24/04/2020 20:49:09	697	EC	13	English		1	2	21	1	5	13	Babahoyo	1	4	1	1	3		0	0	5	2	1		6	1	2	1	2	1	1	1	1	1	1	1	1	1	1	1	1	1	1	1	1	1	2	2
63855187	24/04/2020 20:50:03	1225	EC	18	English		2	2	23	1	3	10	Guayaquil	0	0	0	1	3		0	0	7	2	1		6	2	2	1	2	1	1	1	2	2	1	2	1	2	1	1	1	1	2	2	2	1	2	1
63855491	24/04/2020 20:57:00	469	EC	14	English		2	2	32	2	5	10	guayaquil	0	0	0	1	2		2	1	4	2	2		7	3	1	3	2	2	2	2	3	2	2	2	2	2	2	2	2	2	2	2	2	2	2	3
63855589	24/04/2020 20:59:00	501	EC	10	English		2	2	22	1	5	14	Portoviejo	1	4	1	1	3		0	0	5	1	1		7	1	1	1	2	1	2	1	2	2	1	1	1	2	1	1	1	1	1	1	2	1	2	2
63857111	24/04/2020 21:19:02	745	EC	10	English		2	2	23	1	5	19	Conocoto	1	4	1	1	5		0	0	4	2	1		8	3	2	4	1	3	2	2	3	4	3	1	2	3	1	3	3	2	4	2	4	3	2	2
63857175	24/04/2020 21:19:55	800	EC	14	English		2	2	23	1	5	14	Portoviejo	1	4	1	1	3		0	0	3	2	1		7	2	3	1	2	2	1	1	1	2	1	2	2	2	2	2	1	1	2	2	2	1	1	2
63857394	24/04/2020 21:23:13	673	EC	18	English		2	2	46	1	6	10	Guayaquil	0	0	0	1	3		0	0	5	1	2		6	2	2	2	1	2	2	1	2	2	1	1	2	2	2	1	1	1	2	1	2	1	2	2
63857486	24/04/2020 21:25:02	603	EC	10	English		2	2	24	1	4	10	Guayaquil	0	0	0	1	2		0	0	3	2	2	Suspendida del trabajo	5	4	1	3	1	2	2	2	2	3	2	2	2	4	2	1	2	3	4	2	4	2	2	4
63858490	24/04/2020 21:48:26	903	EC	10	English		2	2	45	2	6	10	Guayaquil	0	0	0	1	1		2	1	2	2	2		7	2	2	2	1	2	2	1	1	1	1	1	2	2	1	2	2	1	1	2	1	1	2	5
63858974	24/04/2020 21:59:52	722	EC	10	English		2	2	22	1	3	10	Guayaquil	0	0	0	1	5		0	0	4	2	1		4	2	1	2	1	4	2	1	2	3	1	1	2	2	1	1	2	1	3	1	2	1	1	4
63859473	24/04/2020 22:08:24	1183	EC	18	English		2	2	23	1	3	21	Avenida los Anturios	1	4	1	1	3		0	0	4	2	1		8	2	2	3	3	4	4	1	3	3	2	3	3	4	2	1	1	2	3	2	2	2	2	2
63861928	24/04/2020 23:03:24	398	EC	08	English		2	2	21	1	5	7	Machala	1	4	1	1	3		0	0	3	2	1		8	4	1	3	1	2	2	4	4	3	2	2	3	4	3	3	2	2	2	2	2	1	2	4
63862989	24/04/2020 23:27:59	712	EC	10	English		1	2	23	1	3	14	Portoviejo	1	4	1	1	3		0	0	4	2	1		6	1	1	1	1	2	1	1	1	1	1	1	1	1	1	1	1	1	2	1	1	1	2	4
63867141	25/04/2020 01:41:11	595	EC	10	English		2	2	30	1	6	14	Portoviejo	1	4	1	1	3		0	0	3	2	2		7	2	1	1	1	3	2	1	2	1	1	1	2	2	1	1	2	1	4	1	2	1	2	2
63901061	25/04/2020 10:56:42	637	EC	14	English		1	#NULL!	23	1	5	14	Portoviejo	1	4	1	1	3		0	0	3	2	1		7	2	1	2	1	1	1	1	1	1	1	1	3	1	1	1	1	1	2	1	1	1	2	1
63908825	25/04/2020 12:04:05	1034	EC	18	English		1	#NULL!	55	2	5	10	Guayaquil	0	0	0	1	3		4	1	7	2	2	Independiente profesional	9	2	2	2	1	2	2	1	1	1	1	1	2	3	1	2	2	1	1	2	2	1	2	4
63930837	25/04/2020 15:54:12	747	EC	14	English		1	2	45	2	5	14	Portoviejo	1	4	1	1	3		2	1	4	2	2		9	2	1	1	1	1	1	1	1	1	1	1	1	2	1	1	1	1	2	1	2	1	2	3
63945246	25/04/2020 19:20:41	775	EC	18	English		2	2	23	1	3	10	Samborondon	0	1	1	1	3		0	0	4	2	1		9	3	1	2	1	2	2	1	2	2	1	1	1	2	1	2	1	1	2	1	2	1	2	5
63945520	25/04/2020 19:28:38	1174	EC	18	English		2	2	22	1	5	10	Samborondón	0	1	1	1	1		0	0	3	2	1		8	2	1	3	1	3	3	1	2	2	3	2	2	3	1	1	3	2	4	4	1	4	1	5
63950670	25/04/2020 22:02:47	615	EC	10	English		2	2	23	1	3	20	Salinas	1	4	1	1	4		0	0	2	2	1		6	2	1	1	1	1	1	1	2	2	1	2	2	2	1	1	2	1	2	1	2	1	2	4
63951141	25/04/2020 22:18:28	1235	EC	10	English		2	2	23	1	5	10	Guayaquil	0	0	0	1	4		0	0	4	1	1		8	3	2	2	2	4	3	1	2	4	1	3	3	3	3	2	2	2	3	3	2	3	1	5
63951144	25/04/2020 22:18:40	926	EC	10	English		2	2	21	1	5	10	Samborondón	0	1	1	1	3		0	0	6	2	1		8	2	1	1	2	3	2	1	3	2	1	1	2	1	1	1	1	1	2	3	2	1	2	5
63951488	25/04/2020 22:35:10	917	EC	18	English		1	#NULL!	24	1	3	10	Samborondon	0	1	1	1	5		0	0	4	2	1		7	2	1	1	1	2	2	1	2	1	1	2	2	1	2	2	1	2	2	1	1	1	2	4
63951755	25/04/2020 22:48:48	524	EC	18	English		2	2	21	1	3	10	Daule	0	2	1	1	3		0	0	5	2	1		8	2	4	2	2	1	2	2	3	3	2	2	2	3	2	2	1	2	4	4	4	2	2	5
63951793	25/04/2020 22:50:31	697	EC	10	English		2	2	21	1	5	10	Guayaquil	0	0	0	1	3		0	0	4	1	1		5	2	1	1	1	2	2	1	1	2	1	1	1	2	1	1	1	1	1	1	1	1	2	3
63952133	25/04/2020 23:06:37	646	EC	10	English		2	2	25	2	5	10	Samborondon	0	1	1	1	2		1	1	3	2	2		8	2	2	1	1	2	2	1	1	1	2	1	2	2	2	1	2	1	2	1	1	1	2	4
63952287	25/04/2020 23:12:46	831	EC	10	English		1	#NULL!	21	1	3	10	Daule	0	2	1	1	3		0	0	5	2	1		8	1	2	1	1	1	1	1	1	1	1	1	1	1	1	1	2	1	1	1	1	1	2	5
63952668	25/04/2020 23:31:56	771	EC	10	English		1	2	21	1	5	10	Samborondón	0	1	1	1	3		0	0	4	2	1		7	1	3	2	1	3	3	1	2	1	1	1	3	2	2	1	1	1	2	1	1	1	2	5
63956177	26/04/2020 02:41:31	2861	EC	18	English		1	#NULL!	22	1	3	10	Guayaquil	0	0	0	1	3		0	0	4	2	1		9	1	1	1	1	2	2	1	1	1	1	2	2	1	1	1	1	1	3	2	1	1	2	4
63966387	26/04/2020 09:41:10	883	EC	23	English		2	2	21	1	5	7	Santa Rosa	1	4	1	1	3		0	0	7	2	1		9	2	1	1	1	2	1	1	1	1	1	1	1	2	1	1	1	1	2	1	1	1	2	5
63968842	26/04/2020 10:57:34	879	EC	18	English		1	#NULL!	51	2	5	10	Guayaquil	0	0	0	1	3		3	1	5	2	2		7	2	1	1	2	2	2	2	2	1	1	2	1	2	1	1	2	1	1	2	2	1	2	2
63969112	26/04/2020 11:02:47	1213	EC	10	English		1	#NULL!	18	1	3	10	Guayaquil	0	0	0	1	5		0	0	3	2	1		8	1	1	2	1	1	1	1	1	1	1	1	1	2	2	1	1	2	2	1	1	1	2	1
63969453	26/04/2020 11:09:44	1666	EC	10	English		2	2	56	5	2	10	Guayaquil	0	0	0	2	3		2	1	5	2	2		4	2	1	1	1	1	1	1	2	1	1	1	1	2	1	2	1	1	2	2	1	1	2	4
63971859	26/04/2020 11:54:05	809	EC	10	English		2	2	23	2	3	14	Bahia de Caraquez	1	4	1	1	5		1	1	6	2	1		8	2	1	2	2	2	3	3	3	4	1	3	4	2	2	2	2	4	3	3	3	4	2	1
63978733	26/04/2020 14:19:01	1139	EC	10	English		2	2	33	2	6	10	Guayaquil	0	0	0	1	3		1	1	3	2	2		7	3	1	1	1	1	2	1	1	1	1	1	1	2	1	1	1	1	1	1	1	1	2	1
63980261	26/04/2020 15:00:22	747	EC	08	English		2	2	39	4	5	7	Machala	1	4	1	1	3		2	1	7	1	2		9	1	1	1	1	1	1	1	1	1	1	1	1	1	1	1	1	1	1	1	1	1	2	4
63981593	26/04/2020 15:34:51	1696	EC	08	English		2	2	40	5	4	7	Cantón: Arenillas	1	4	1	1	3		0	0	2	2	2		6	1	1	1	2	2	2	1	1	1	1	2	1	1	1	1	1	1	2	2	1	1	2	5
63982081	26/04/2020 15:47:43	1515	EC	10	English		2	2	44	2	3	7	Machala	1	4	1	1	2		3	1	6	2	2		6	1	2	1	1	2	1	1	2	1	1	2	1	2	2	1	1	1	2	2	2	1	2	3
63983481	26/04/2020 16:31:15	1164	EC	10	English		2	2	46	1	6	1	Cuenca	1	4	1	1	1		2	1	3	1	2		6	2	1	1	1	2	2	1	2	2	1	2	2	2	2	2	1	1	2	1	2	1	1	3
63983979	26/04/2020 16:47:08	488	EC	10	English		1	#NULL!	51	2	6	10	Guayaquil	0	0	0	1	3		0	0	2	2	2		9	2	1	1	1	1	1	1	1	1	1	1	2	1	1	1	1	1	1	1	1	1	2	2
63984005	26/04/2020 16:47:57	620	EC	10	English		1	#NULL!	27	1	5	10	Guayaquil	0	0	0	2	5		0	0	3	2	1		8	1	1	1	1	1	1	1	1	1	1	1	1	1	1	1	1	1	1	1	1	1	2	2
63984158	26/04/2020 16:52:52	946	EC	18	English		2	2	21	1	3	10	Samborondon	0	1	1	1	3		0	0	4	2	1		8	4	2	2	1	3	3	1	3	2	1	2	2	2	2	2	2	1	2	2	3	1	2	3
63984257	26/04/2020 16:55:43	1639	EC	10	English		2	2	39	2	5	7	Machala	1	4	1	1	3		2	1	4	2	2		6	3	1	4	1	1	2	1	2	1	1	1	1	2	1	1	1	1	2	2	1	1	2	3
63984415	26/04/2020 17:00:26	5863	EC	10	English		2	2	44	2	3	7	Machala	1	4	1	1	3		3	1	5	2	2		7	2	1	1	1	4	2	1	2	1	1	1	2	2	1	1	1	1	2	1	1	1	2	3
63985420	26/04/2020 17:31:30	682	EC	10	English		2	2	45	4	5	10	La joya	0	2	1	1	3		3	1	4	2	2		7	1	1	1	1	1	1	1	1	1	1	1	1	1	1	1	1	1	1	1	1	1	2	4
63985827	26/04/2020 17:46:42	759	EC	10	English		1	#NULL!	51	2	6	10	Guayaquil	0	0	0	1	3		2	1	4	1	2		8	2	1	2	1	1	1	2	1	2	1	1	1	2	1	1	1	1	1	1	1	1	2	3
63985867	26/04/2020 17:48:45	654	EC	10	English		2	2	33	2	5	10	El Oro	0	4	1	1	2		2	1	4	2	2	Ama de casa	7	2	1	2	2	1	2	1	2	2	1	1	1	2	1	1	1	1	2	1	2	1	2	5
63986067	26/04/2020 17:57:42	449	EC	10	English		2	2	21	1	3	4	Via Samborondón	1	4	1	1	3		0	0	5	2	1		7	2	1	2	1	2	3	1	2	2	1	1	2	2	1	1	2	1	3	1	1	1	2	3
63988054	26/04/2020 19:14:24	1042	EC	08	English		2	2	45	2	5	7	Machala	1	4	1	1	3		3	1	6	2	2	Con trabajo pero no estamos con tele trabajo	9	1	1	1	1	1	2	1	2	1	1	1	1	1	1	1	1	1	1	1	1	1	2	5
63988132	26/04/2020 19:17:18	1000	EC	08	English		2	2	42	1	5	7	Machala	1	4	1	1	5		0	0	4	2	2	Suspension por emergencia	6	2	1	1	1	2	1	1	2	2	1	1	1	2	1	1	2	1	1	1	1	1	2	1
63989471	26/04/2020 20:10:29	614	EC	10	English		1	#NULL!	38	2	6	10	Samborondón	0	1	1	1	3		2	1	4	2	2		8	3	2	2	2	1	2	1	2	2	1	2	1	1	1	2	1	1	2	2	1	1	2	5
63990625	26/04/2020 20:58:32	1029	EC	08	English		2	2	43	2	5	7	Machala	1	4	1	1	1		2	1	4	2	2		8	3	1	2	2	2	2	1	2	2	1	1	2	2	2	2	1	1	2	2	2	1	1	3
64045371	27/04/2020 04:11:39	887	EC	14	English		1	#NULL!	21	1	3	14	Chone	1	4	1	1	3		0	0	4	2	1		7	3	1	2	1	1	1	1	2	2	3	1	2	2	2	1	2	2	3	1	2	3	2	3
64093157	27/04/2020 08:18:38	1505	EC	10	English		1	#NULL!	30	1	4	10	Guayaquil	0	0	0	1	3		0	0	2	2	2		6	2	1	2	1	2	2	1	1	1	2	1	2	2	1	2	2	2	2	2	2	2	2	4
64114593	27/04/2020 11:04:19	1676	EC	14	English		2	2	21	1	3	14	Sucre	1	4	1	2	3		0	0	7	2	1		6	2	2	1	1	2	2	2	2	2	1	1	1	2	2	2	2	1	2	2	3	1	2	5
64124863	27/04/2020 12:50:11	637	EC	10	English		2	2	20	1	3	10	Guayaquil via daule	0	2	1	1	3		0	0	4	2	1		8	2	2	2	2	3	3	2	2	2	1	2	2	2	2	2	2	2	2	2	2	1	2	5
64138921	27/04/2020 15:12:17	875	EC	18	English		2	2	33	4	5	10	Durán	0	3	1	1	2		1	1	3	2	1		5	3	3	2	1	2	3	1	2	2	1	2	1	2	1	1	1	1	2	2	2	1	2	5
64139888	27/04/2020 15:23:28	1627	EC	10	English		1	#NULL!	28	2	3	10	Pedro carbo	0	0	0	1	5		2	1	4	2	2		2	1	1	2	1	2	1	2	2	2	1	1	1	2	2	2	1	1	1	1	1	1	2	4
64150187	27/04/2020 16:45:21	586	EC	18	English		2	2	20	1	3	10	El Empalme	0	0	0	1	1		0	0	3	2	1		8	2	3	2	1	3	3	1	1	2	1	1	2	2	1	2	2	1	3	1	2	1	2	5
64162264	27/04/2020 19:03:27	894	EC	10	English		2	2	22	1	3	10	Guayaquil	0	0	0	1	3		0	0	5	2	1		9	2	1	1	1	1	1	1	1	1	1	1	1	1	1	1	1	1	1	1	1	1	2	4
64166202	27/04/2020 19:56:25	808	EC	10	English		1	#NULL!	52	2	3	10	Guayaquil	0	0	0	1	3		3	1	5	2	2		6	1	1	1	1	1	1	1	1	1	1	1	1	1	1	1	1	1	1	1	1	1	2	4
64167919	27/04/2020 20:17:30	630	EC	10	English		2	2	21	1	5	10	Guayaquil	0	0	0	1	3		0	0	8	2	2	Pasantías	6	2	1	1	1	1	2	1	2	2	1	1	2	2	2	1	1	1	2	2	2	1	2	5
64172721	27/04/2020 21:24:31	990	EC	18	English		1	2	21	1	3	10	Guayaquil	0	0	0	1	3		0	0	5	2	1		7	2	1	2	2	2	1	1	1	2	1	2	2	3	2	1	1	2	1	3	3	1	2	3
64174793	27/04/2020 22:01:08	1251	EC	10	English		2	2	50	4	6	10	tarqui	0	0	0	1	3		2	1	5	2	2		8	2	1	1	2	1	2	1	1	1	1	1	1	2	1	2	1	1	2	2	1	1	2	5
64213742	28/04/2020 08:50:44	842	EC	10	English		2	2	23	1	5	10	Daule	0	2	1	1	3		0	0	4	2	1		9	3	1	2	2	2	4	2	4	4	2	3	3	3	2	3	3	2	2	2	4	2	2	5
64219986	28/04/2020 09:47:18	1116	EC	10	English		1	#NULL!	25	1	5	10	Daule	0	2	1	1	5		0	0	3	1	2		6	1	1	1	1	2	1	1	1	1	1	1	2	2	1	1	2	1	1	1	1	1	2	1
64226498	28/04/2020 10:38:49	731	EC	18	English		1	#NULL!	20	1	5	10	Samborondón	0	1	1	1	3		0	0	4	2	1		6	3	1	2	1	2	3	1	1	1	1	1	2	2	2	1	3	2	2	1	1	1	2	5
64301164	29/04/2020 04:05:49	487	EC	10	English		2	2	22	1	5	14	Portoviejo	1	4	1	1	3		0	0	4	2	1		7	1	4	1	1	4	1	1	1	1	1	1	1	1	1	1	1	1	1	1	1	1	2	4
64349907	29/04/2020 15:32:16	725	EC	10	English		2	2	22	1	3	20	Santa elena	1	4	1	1	3		0	0	8	2	1		6	2	3	3	1	2	1	2	3	3	2	2	3	2	2	3	3	3	3	3	2	2	1	5
64368300	29/04/2020 19:43:02	847	EC	08	English		2	2	21	1	3	7	Machala	1	4	1	1	3		0	0	5	2	1		9	1	1	1	1	1	1	1	1	1	1	1	1	1	1	1	1	1	1	1	1	1	2	1
64368641	29/04/2020 19:50:18	824	EC	10	English		2	2	21	1	3	10	Vía daule	0	2	1	1	3		0	0	6	2	1		8	1	2	2	3	4	2	1	2	3	1	1	3	3	2	1	3	1	3	1	2	1	2	2
64370922	29/04/2020 20:36:28	1274	EC	14	English		2	2	23	1	5	14	Sucre	1	4	1	1	3		0	0	5	2	1		7	3	2	2	1	2	3	1	1	2	2	2	4	2	1	1	2	3	3	1	1	3	1	5
64772604	02/05/2020 14:14:01	585	EC	10	English		1	#NULL!	19	1	3	10	Guayaquil	0	0	0	1	3		0	0	5	2	1		8	2	2	1	1	2	2	3	3	3	1	1	2	2	2	3	2	2	2	2	2	1	2	4
64890870	03/05/2020 14:19:20	1090	EC	10	English		2	2	19	1	3	10	Samborondón	0	1	1	1	3		0	0	5	2	1		6	3	4	2	1	4	4	1	2	2	1	1	4	3	2	1	2	3	4	1	1	1	2	2
64893758	03/05/2020 14:55:52	718	EC	18	English		2	2	20	1	3	10	Guayaquil	0	0	0	1	3		0	0	6	2	1		8	2	1	1	2	3	1	1	3	3	1	2	3	2	2	2	2	2	3	2	2	1	2	2
64897893	03/05/2020 15:56:26	933	EC	10	English		2	2	19	1	5	10	Durán	0	3	1	1	3		0	0	2	2	1		7	3	3	4	4	4	2	1	2	2	4	1	2	3	1	2	2	2	2	1	3	3	2	5
64899592	03/05/2020 16:21:10	679	EC	10	English		1	#NULL!	39	2	6	10	Guayaquil	0	0	0	1	3		2	1	3	2	2	Postgradista	8	3	1	3	1	1	2	1	2	2	1	2	1	3	1	1	2	1	3	2	1	1	2	5
64900907	03/05/2020 16:42:43	610	EC	18	English		1	#NULL!	31	1	5	10	Guayaquil	0	0	0	1	3		0	0	7	2	2		7	4	4	2	1	2	2	1	3	3	1	4	2	4	2	2	2	2	2	2	3	1	2	4
64901256	03/05/2020 16:47:56	740	EC	10	English		2	2	43	1	6	10	Guayaquil	0	0	0	1	3		0	0	6	1	2		8	1	2	1	2	1	1	2	1	1	1	1	1	2	2	1	1	1	1	1	1	1	2	4
64902140	03/05/2020 17:00:46	559	EC	18	English		1	#NULL!	24	1	5	10	Guayaquil	0	0	0	1	5		0	0	4	2	2		8	1	2	1	1	1	1	1	1	1	1	1	1	1	1	1	1	1	1	1	1	1	2	3
64902513	03/05/2020 17:06:38	497	EC	18	English		1	2	34	2	6	19	Quito	1	4	1	1	5		0	0	3	2	2		8	1	1	1	1	1	1	1	1	1	1	1	1	1	1	1	1	1	2	1	1	1	2	2
64902943	03/05/2020 17:14:06	575	EC	18	English		1	#NULL!	30	2	5	10	Guayaquil	0	0	0	1	2		1	1	3	2	2		8	3	2	1	1	1	1	1	2	1	1	2	2	2	1	1	2	1	2	2	2	2	2	4
64903148	03/05/2020 17:17:24	1126	EC	10	English		1	2	52	2	6	10	Guayaquil	0	0	0	1	3		2	1	4	2	2		8	2	1	1	1	1	2	1	2	1	1	2	1	2	1	1	1	1	2	1	2	1	2	5
64903498	03/05/2020 17:22:33	446	EC	10	English		2	2	31	1	6	10	Guayaquil	0	0	0	1	1		0	0	4	2	2		8	3	2	1	1	1	1	1	1	1	1	1	1	2	1	1	1	1	1	2	1	1	2	4
64903737	03/05/2020 17:25:52	406	EC	10	English		1	2	36	3	5	10	Guayaquil	0	0	0	1	3		0	0	3	2	2		9	1	1	1	1	2	1	1	2	1	1	1	2	2	1	1	1	1	2	1	1	1	2	3
64904769	03/05/2020 17:41:16	617	EC	18	English		1	2	38	1	6	10	Guayaquil	0	0	0	1	3		0	0	3	2	2		6	2	2	1	1	2	1	1	2	2	1	2	2	2	2	2	1	1	2	1	2	1	1	4
64904932	03/05/2020 17:44:01	587	EC	18	English		1	#NULL!	54	2	6	10	Samborondon	0	1	1	1	3		4	1	9	2	2		8	2	1	1	1	1	1	1	2	1	1	1	1	1	1	1	1	1	1	1	2	1	2	4
64905134	03/05/2020 17:47:38	1097	EC	10	English		1	2	31	2	5	10	Guayaquil	0	0	0	1	3		2	1	4	2	1		7	3	3	3	1	2	3	2	2	2	1	2	2	2	2	2	2	2	2	2	2	2	1	5
64905192	03/05/2020 17:48:30	633	EC	10	English		1	#NULL!	50	2	6	10	Guayaquil	0	0	0	1	2		8	1	5	1	2		9	2	1	1	2	1	2	1	1	1	1	2	1	2	1	1	1	1	2	2	1	1	1	4
64906040	03/05/2020 18:01:40	593	EC	10	English		1	#NULL!	34	2	6	10	Guayquil	0	0	0	1	4		2	1	4	2	2		7	1	1	1	1	1	1	1	1	1	1	1	1	1	1	1	1	1	1	1	1	1	2	5
64906768	03/05/2020 18:13:44	727	EC	18	English		1	#NULL!	23	1	5	10	Guayaquil	0	0	0	1	4		0	0	5	2	1		1	2	1	2	1	3	2	1	1	1	2	1	2	2	2	1	2	1	2	1	1	2	2	4
64906787	03/05/2020 18:14:09	638	EC	10	English		1	#NULL!	28	1	6	10	Guayaquil	0	0	0	1	5		0	0	8	2	2	Independiente	5	2	1	1	1	1	1	1	1	1	1	1	1	1	1	1	1	1	1	1	1	1	2	3
64907018	03/05/2020 18:17:32	808	EC	10	English		2	2	26	2	5	10	Guayaquil	0	0	0	1	1		0	0	3	2	2	Sobrevienendo con ahorros hasta poder volver a trabajar	9	2	1	1	1	3	2	1	2	2	1	1	2	2	1	1	2	1	2	1	1	1	2	5
64907265	03/05/2020 18:21:16	735	EC	10	English		1	#NULL!	33	1	5	10	Guayaquil	0	0	0	1	3		0	0	2	2	1		8	2	1	1	2	1	2	1	1	1	1	1	1	1	1	1	1	1	2	1	1	1	2	4
64907779	03/05/2020 18:30:30	596	EC	18	English		1	#NULL!	34	1	5	10	Guayaquil	0	0	0	1	3		0	0	7	2	2		4	1	1	1	1	1	1	1	1	1	1	1	1	1	1	1	1	1	1	1	1	1	2	3
64907872	03/05/2020 18:32:12	526	EC	10	English		1	#NULL!	33	1	6	10	GUAYAQUIL	0	0	0	1	5		0	0	4	2	2		7	3	3	2	2	1	3	2	3	2	1	3	2	3	2	3	2	1	3	3	2	2	2	2
64908526	03/05/2020 18:42:58	1861	EC	10	English		1	2	53	2	5	10	Chongon	0	0	0	1	4		3	1	4	2	2		9	2	1	1	1	1	2	1	1	1	1	1	1	1	1	1	1	1	1	1	1	1	2	4
64908605	03/05/2020 18:44:09	424	EC	10	English		1	2	33	2	6	10	Milagro	0	3	1	1	3		0	0	8	2	2		8	2	1	1	1	1	2	1	2	1	1	2	1	1	1	1	1	1	2	2	1	1	2	4
64908626	03/05/2020 18:44:29	793	EC	10	English		1	#NULL!	47	2	6	10	Guayaquil	0	0	0	1	3		0	0	2	2	2		7	3	2	1	2	2	1	1	1	1	1	1	1	2	1	1	1	1	1	1	1	1	2	5
64909156	03/05/2020 18:52:41	498	EC	10	English		1	2	46	5	5	10	Guayaquil	0	0	0	1	3		3	1	4	2	2		6	2	2	1	2	1	2	1	2	2	1	1	1	2	1	1	1	1	1	2	2	1	2	3
64910498	03/05/2020 19:12:57	742	EC	11	English		1	#NULL!	44	1	5	11	Ibarra	1	4	1	1	3		0	0	6	2	2		8	2	1	1	1	2	2	1	1	1	1	1	2	2	1	1	2	1	2	1	1	1	2	5
64911517	03/05/2020 19:27:25	1371	EC	10	English		2	2	42	5	5	10	Daule	0	2	1	1	3		1	1	7	2	2		7	3	3	2	2	3	2	2	1	3	1	2	2	3	1	2	1	1	2	1	1	1	1	1
64911964	03/05/2020 19:34:29	845	EC	10	English		1	#NULL!	25	1	5	20	San Pablo	1	4	1	2	2		0	0	1	2	2		8	1	1	1	1	1	1	1	1	1	1	1	1	1	1	1	1	1	1	1	1	1	2	3
64912964	03/05/2020 19:49:35	750	EC	10	English		1	2	27	1	5	10	Guayaquil	0	0	0	1	3		0	0	4	1	2		8	3	1	2	1	3	3	2	2	2	1	2	2	3	2	2	2	1	3	3	2	1	2	1
64915530	03/05/2020 20:28:19	4768	EC	10	English		2	2	51	1	5	10	Guayaquil	0	0	0	1	3		0	0	3	1	2		7	2	2	2	2	3	2	2	3	2	1	3	2	2	2	2	2	1	2	3	2	1	2	4
64917567	03/05/2020 20:59:13	512	EC	10	English		1	#NULL!	31	1	6	10	Guayaquil	0	0	0	1	4		0	0	4	2	2	Trabajo suspendido	8	1	1	1	1	2	2	1	1	1	1	1	2	1	1	1	1	1	2	1	1	1	2	5
64918720	03/05/2020 21:17:55	577	EC	10	English		1	#NULL!	31	1	5	14	Portoviejo	1	4	1	1	5		1	1	5	2	2		8	3	2	1	1	1	3	1	1	1	1	1	1	2	1	1	1	1	2	1	1	1	2	4
64918796	03/05/2020 21:19:12	556	EC	10	English		1	#NULL!	23	1	3	10	Samborondon	0	1	1	1	3		0	0	4	2	1		6	1	1	2	2	1	2	1	2	1	1	1	1	1	1	1	1	1	2	2	1	1	2	4
64918999	03/05/2020 21:22:17	953	EC	18	English		1	#NULL!	21	5	3	10	Samborondón	0	1	1	1	3		0	0	3	2	1		9	1	1	2	1	2	2	1	2	2	2	1	1	1	1	1	2	2	3	1	1	1	2	5
64919155	03/05/2020 21:24:22	2785	EC	10	English		1	#NULL!	34	1	5	10	Samborondón	0	1	1	1	4		2	1	2	2	2		8	2	1	1	1	2	2	1	2	1	1	1	2	1	2	2	2	1	2	1	1	1	2	3
64919445	03/05/2020 21:28:28	761	EC	10	English		1	2	20	1	3	10	Guayaquil	0	0	0	1	3		0	0	5	2	1		8	3	1	4	1	2	2	1	3	2	2	3	3	4	2	2	3	3	3	4	4	3	2	2
64919489	03/05/2020 21:29:03	735	EC	10	English		2	2	21	1	3	20	Salinas	1	4	1	1	3		0	0	3	2	1		1	2	1	2	1	3	1	1	2	1	1	1	3	2	1	1	2	1	3	1	2	1	2	3
64919506	03/05/2020 21:29:11	622	EC	10	English		1	2	24	1	5	10	Guayaquil	0	0	0	1	3		0	0	2	2	2		6	1	1	1	1	2	2	1	1	1	1	1	1	1	1	1	2	2	1	1	1	1	2	5
64919568	03/05/2020 21:30:03	726	EC	10	English		1	#NULL!	34	1	5	10	Daule	0	2	1	1	5		0	0	3	2	2		7	1	2	1	1	2	1	1	1	2	1	1	1	2	1	1	2	1	2	1	2	1	2	4
64919600	03/05/2020 21:30:20	1032	EC	14	English		2	2	21	1	5	13	Quevedo	1	4	1	1	3		0	0	3	2	1		6	2	2	3	2	3	1	1	3	2	1	2	1	4	1	1	1	1	3	3	2	1	1	1
64919612	03/05/2020 21:30:38	574	EC	18	English		2	2	21	1	3	10	Guayaquil	0	0	0	1	3		0	0	4	2	1		6	2	4	4	1	1	3	3	3	3	3	3	4	3	3	2	4	3	4	2	4	3	2	1
64919640	03/05/2020 21:30:56	906	EC	10	English		1	2	25	1	5	10	Guayaquil	0	0	0	1	3		0	0	5	2	2		6	2	2	1	2	1	1	1	1	2	1	1	2	1	2	1	1	1	2	1	1	1	2	2
64919655	03/05/2020 21:31:02	496	EC	10	English		2	2	21	1	3	10	Samborondon	0	1	1	1	1		0	0	4	2	1		10	4	3	2	3	1	3	2	4	4	1	4	3	4	2	3	2	1	3	2	4	1	2	5
64919698	03/05/2020 21:31:36	1057	EC	18	English		1	#NULL!	18	1	3	10	Guayaquil	0	0	0	1	5		0	0	7	2	2		6	4	1	2	1	2	3	1	1	3	1	1	1	3	2	1	2	2	3	1	1	1	2	1
64919936	03/05/2020 21:34:38	1343	EC	10	English		1	#NULL!	19	1	3	10	Samborondon	0	1	1	1	3		0	0	5	2	1		6	2	2	1	1	2	1	1	1	2	1	1	2	2	1	2	2	1	2	1	1	2	2	5
64919947	03/05/2020 21:34:46	423	EC	10	English		2	2	21	1	3	10	Guayaquil	0	0	0	1	1		0	0	4	1	1		9	3	2	1	2	3	2	1	3	1	1	2	3	3	2	2	2	1	3	3	3	1	2	5
64919993	03/05/2020 21:35:31	1043	EC	06	English		1	#NULL!	49	5	4	5	Riobamba	1	4	1	1	5		1	1	4	1	2		4	2	1	1	1	1	2	1	2	2	1	1	1	2	1	1	1	1	2	2	1	1	2	3
64920028	03/05/2020 21:35:54	849	EC	10	English		2	2	21	1	3	10	Guayaquil	0	0	0	1	3		0	0	4	2	1		10	4	4	3	4	4	3	3	4	3	2	3	4	4	2	4	2	3	4	3	3	2	1	4
64920042	03/05/2020 21:36:01	709	EC	10	English		2	2	33	4	3	19	Quito	1	4	1	1	5		3	1	9	2	2		3	3	1	1	1	1	1	1	2	3	1	1	1	3	1	2	2	1	2	1	2	1	2	4
64920162	03/05/2020 21:37:48	667	EC	18	English		1	2	23	1	5	10	Guayaquil	0	0	0	1	1		0	0	3	2	2		6	2	2	1	2	2	1	1	1	1	1	2	2	1	1	1	2	1	2	1	1	1	2	5
64920213	03/05/2020 21:38:42	744	EC	10	English		2	2	23	1	5	10	Samborondón	0	1	1	1	3		0	0	4	2	1		9	2	1	2	1	2	3	1	1	1	1	2	3	1	1	1	1	1	2	1	2	1	2	2
64920285	03/05/2020 21:39:33	599	EC	14	English		1	#NULL!	20	1	3	7	Huaquillas	1	4	1	1	3		0	0	6	2	1		7	2	3	1	1	2	2	1	1	2	1	1	1	1	2	1	1	1	1	1	1	1	2	4
64920337	03/05/2020 21:40:17	597	EC	09	English		1	#NULL!	24	1	5	10	Guayaquil	0	0	0	1	3		1	1	4	2	1		9	3	1	3	2	3	2	2	2	2	3	2	2	3	2	2	2	2	2	2	2	2	2	3
64920619	03/05/2020 21:44:09	414	EC	10	English		2	2	22	1	5	10	Daule	0	2	1	1	3		0	0	6	2	1		9	1	1	1	1	2	3	2	1	1	1	1	2	2	2	1	1	1	2	1	2	1	2	2
64920812	03/05/2020 21:47:09	589	EC	13	English		1	2	31	1	5	14	Tosagua	1	4	1	1	1		0	0	3	2	2		6	2	2	2	2	1	2	1	2	2	1	2	2	2	1	1	1	1	1	1	2	1	2	1
64920973	03/05/2020 21:49:14	564	EC	10	English		2	2	30	1	5	10	Guayaquil	0	0	0	1	2		1	1	3	2	2		7	1	1	1	1	1	1	1	1	1	1	1	1	2	1	1	1	1	1	1	1	1	2	3
64921107	03/05/2020 21:51:11	520	EC	10	English		1	2	23	1	3	10	Daule	0	2	1	1	3		0	0	6	2	2		9	4	1	1	1	4	4	1	1	4	1	4	3	4	4	1	1	1	3	4	3	1	2	1
64921206	03/05/2020 21:52:48	360	EC	10	English		2	2	22	1	3	10	Samborondon	0	1	1	1	3		1	1	5	2	1		9	4	1	2	1	2	2	1	3	1	2	1	3	3	1	1	2	2	3	2	1	2	2	4
64921474	03/05/2020 21:56:33	790	EC	12	English		2	2	22	1	5	12	Loja	1	4	1	1	1		0	0	3	2	1		8	3	1	2	1	2	4	2	3	2	2	2	2	2	2	2	1	2	4	2	3	2	2	5
64922014	03/05/2020 22:04:14	660	EC	18	English		2	2	22	1	3	10	Carchi	0	4	1	2	3		0	0	5	2	1		7	1	1	1	2	1	1	1	1	1	1	1	2	2	2	1	1	1	2	1	2	1	2	5
64922081	03/05/2020 22:05:10	669	EC	10	English		1	#NULL!	30	2	5	10	Guayaquil	0	0	0	1	3		1	1	5	2	2		8	2	1	2	2	1	1	1	2	1	1	1	1	1	1	1	1	1	2	1	2	1	2	5
64922298	03/05/2020 22:08:27	777	EC	18	English		1	2	22	1	3	10	Guayaquil	0	0	0	1	5		0	0	5	2	1		7	3	1	2	1	3	3	1	2	1	1	1	3	2	1	1	4	1	2	1	2	1	2	4
64922372	03/05/2020 22:09:37	883	EC	18	English		1	#NULL!	25	1	5	10	Guayaquil	0	0	0	1	3		0	0	8	2	2		3	3	1	2	1	3	3	1	2	4	1	3	4	2	1	1	3	3	3	1	3	1	2	1
64923090	03/05/2020 22:19:03	587	EC	13	English		2	2	22	1	5	13	Babahoyo	1	4	1	1	3		0	0	6	2	1		8	1	1	1	1	1	2	1	1	1	1	1	1	2	1	1	1	1	2	1	1	1	2	3
64924117	03/05/2020 22:36:13	1165	EC	18	English		1	2	18	1	3	10	Daule	0	2	1	1	5		0	0	4	2	1		7	2	4	3	1	2	1	1	1	1	1	1	2	1	2	1	1	2	3	1	1	1	2	5
64924195	03/05/2020 22:37:43	859	EC	10	English		1	#NULL!	19	1	3	10	Daule	0	2	1	1	3		0	0	4	2	1		9	2	3	2	1	2	2	2	2	2	3	2	2	2	2	1	2	2	1	2	2	2	1	4
64924487	03/05/2020 22:42:51	592	EC	18	English		1	#NULL!	21	1	4	10	Guayaquil	0	0	0	1	3		0	0	5	2	1		9	1	1	2	1	1	2	1	1	1	1	1	1	1	2	1	1	1	2	1	1	1	2	4
64924726	03/05/2020 22:46:45	955	EC	10	English		1	#NULL!	19	1	5	10	Samborondón	0	1	1	1	5		0	0	5	1	1		9	1	1	1	1	2	1	1	2	1	1	2	2	1	1	1	1	1	2	2	2	1	2	4
64924778	03/05/2020 22:48:01	631	EC	10	English		2	2	25	1	6	10	Samborondon	0	1	1	1	5		0	0	5	2	2		8	1	1	1	1	2	2	1	1	1	1	1	2	2	1	2	1	2	1	1	1	1	2	3
64924883	03/05/2020 22:49:34	1385	EC	10	English		2	2	46	4	3	14	Portoviejo	1	4	1	1	3		2	1	3	2	2	Nunca he trabajado	8	4	1	3	1	2	4	2	2	2	1	1	2	2	1	1	2	1	1	1	2	2	1	5
64924940	03/05/2020 22:50:47	508	EC		English		1	#NULL!	28	1	6	10	Guayaquil	0	0	0	1	3		0	0	5	2	2		8	2	1	1	1	2	2	1	1	2	1	2	2	2	1	2	2	1	2	1	2	2	2	3
64925753	03/05/2020 23:04:17	1060	EC	10	English		2	2	25	1	3	10	Guayaquil	0	0	0	1	3		0	0	8	1	2		6	4	2	1	1	2	1	1	2	1	1	1	3	2	1	1	2	1	1	1	1	1	2	4
64926270	03/05/2020 23:13:32	464	EC	18	English		1	#NULL!	37	1	6	10	Guayaquil	0	0	0	1	3		0	0	5	2	2		7	2	1	1	1	1	1	2	2	2	1	1	2	1	1	2	1	1	1	1	1	1	1	1
64926576	03/05/2020 23:19:04	709	EC	18	English		2	2	22	1	3	10	Ciudad de Guayaquil	0	0	0	1	3		0	0	3	2	1		8	3	2	2	2	2	2	1	3	2	2	3	3	2	2	2	2	2	3	2	2	2	2	4
64926651	03/05/2020 23:20:28	776	EC	18	English		2	2	25	1	5	10	Samborondón	0	1	1	1	3		0	0	4	2	1		7	2	2	1	1	1	2	2	2	2	1	2	2	2	1	1	1	1	1	2	1	1	2	5
64927070	03/05/2020 23:28:16	548	EC	18	English		2	2	18	1	3	10	Samborondon	0	1	1	1	2		0	0	3	2	1		8	2	1	2	2	2	4	4	4	3	1	2	3	2	2	1	1	2	4	4	4	1	2	5
64929046	04/05/2020 00:18:50	518	EC	18	English		1	#NULL!	22	1	3	10	Guayaquil	0	0	0	1	3		0	0	8	2	1		7	2	2	2	3	2	2	1	2	2	1	2	2	2	2	1	2	2	1	2	1	1	2	5
64929410	04/05/2020 00:38:35	333	EC	10	English		2	2	19	1	5	10	Samborondon	0	1	1	1	4		0	0	3	1	1		5	2	2	3	1	3	2	1	2	3	2	1	3	4	2	2	2	2	2	1	4	4	2	4
64929491	04/05/2020 00:43:33	1483	EC	10	English		2	2	65	4	5	10	Guayaquil	0	0	0	1	3		5	1	1	2	2		8	1	1	1	1	1	1	1	1	1	1	1	1	2	2	1	2	1	1	1	1	1	2	4
64938984	04/05/2020 05:05:29	1292	EC	10	English		1	2	40	4	6	14	El carmen	1	4	1	1	5		2	1	5	2	2		7	3	1	3	2	3	2	2	2	2	1	2	2	1	2	2	1	1	2	2	2	1	2	2
64944743	04/05/2020 06:40:42	943	EC	14	English		2	2	31	2	3	14	El Carmen	1	4	1	2	5		2	1	5	2	2		2	1	2	2	1	2	2	1	2	1	1	2	1	2	1	2	2	1	2	1	2	1	2	4
64965654	04/05/2020 10:14:25	812	EC	14	English		2	2	21	1	3	14	El Carmen	1	4	1	1	3		0	0	6	2	1		6	2	2	4	1	3	2	1	3	2	3	1	4	3	1	2	4	3	3	2	2	2	1	3
64980204	04/05/2020 12:16:49	810	EC	10	English		2	2	30	1	6	10	Guayaquil	0	0	0	1	3		0	0	3	2	2		6	1	1	2	1	2	2	1	1	1	1	1	2	2	2	1	1	1	2	1	1	1	2	4
64986373	04/05/2020 13:23:33	684	EC	10	English		1	2	39	2	6	10	Guayaquil	0	0	0	1	3		2	1	7	2	2		8	4	2	2	1	2	3	2	3	2	1	2	2	2	1	2	2	1	2	2	2	1	1	4
64992354	04/05/2020 14:21:54	924	EC	12	English		2	2	25	1	5	12	Loja	1	4	1	1	5		0	0	3	2	2		8	2	3	2	1	1	3	1	2	1	2	2	2	3	2	3	3	2	2	2	3	2	2	2
64996481	04/05/2020 15:09:27	600	EC	12	English		2	2	19	1	5	12	Zapotillo	1	4	1	1	3		0	0	6	1	1		5	3	1	2	1	3	1	1	1	1	1	1	1	1	1	1	3	1	3	1	1	1	2	3
64996663	04/05/2020 15:11:33	608	EC	10	English		2	2	18	1	5	24	Yantzaza	1	4	1	1	1		0	0	5	2	1		5	3	3	2	2	2	4	2	3	3	2	3	2	3	2	2	1	2	2	3	2	1	1	2
64997273	04/05/2020 15:17:58	1003	EC		English		2	2	20	1	3	12	Celica	1	4	1	2	3		0	0	8	2	1		6	2	1	2	1	3	3	3	3	4	3	2	2	4	3	2	3	2	3	2	3	2	2	4
65001592	04/05/2020 16:03:50	1117	EC	12	English		2	2	18	1	3	12	Calvas	1	4	1	1	4		0	0	6	2	1		7	2	1	3	1	2	2	1	2	2	2	1	2	3	2	1	2	2	2	1	3	2	2	3
65002616	04/05/2020 16:14:44	2985	EC	10	English		2	2	19	1	3	10	Guayaquil	0	0	0	1	2		0	0	2	2	1		5	2	3	2	1	2	1	2	2	1	1	2	1	3	3	2	1	2	2	1	2	2	2	2
65010271	04/05/2020 17:29:40	1025	EC	10	English		2	2	63	2	5	10	Guayaquil	0	0	0	1	3		2	1	6	2	2		8	2	2	2	1	1	1	1	1	2	1	1	1	1	1	1	1	1	1	1	1	1	2	4
65027068	04/05/2020 20:48:48	611	EC	10	English		1	1	25	1	5	10	Guayaquil	0	0	0	1	1		0	0	4	2	2		8	1	2	1	1	1	2	1	1	3	1	3	1	2	1	1	1	1	3	2	1	1	2	5
65041528	05/05/2020 02:56:34	606	EC	10	English		2	2	34	2	6	10	Guayaquil	0	0	0	1	3		1	1	3	2	2		8	2	3	1	1	2	1	1	1	1	1	1	2	1	1	1	1	1	1	1	1	1	2	4
65048776	05/05/2020 05:50:55	1069	EC	18	English		2	2	20	1	3	21	Santo Domingo de los tsachilas	1	4	1	1	3		0	0	4	2	1		10	2	1	1	2	2	1	1	2	2	1	2	3	2	1	2	2	1	2	2	2	1	2	5
65050340	05/05/2020 06:22:36	1271	EC	10	English		1	2	51	2	5	10	Guayaquil	0	0	0	1	3		3	1	4	2	2		7	1	1	2	1	1	1	1	1	1	1	1	1	1	1	1	1	1	1	1	1	1	2	5
65070213	05/05/2020 10:21:37	633	EC	10	English		2	2	18	1	5	10	guayaquil	0	0	0	1	2		0	0	4	2	1		7	2	1	2	1	3	1	1	2	2	3	2	2	3	2	1	2	3	3	3	2	2	2	1
65258524	06/05/2020 20:56:07	1255	EC	10	English		2	2	19	1	5	10	Guayaquil	0	0	0	1	3		0	0	3	1	1		8	1	1	1	1	2	1	1	1	2	2	1	3	2	3	1	2	3	3	2	1	2	2	3
65287390	07/05/2020 08:24:58	854	EC	10	English		2	2	30	2	5	10	Samborondón	0	1	1	1	3		0	0	4	2	2		11	3	3	3	2	2	2	2	3	2	2	2	3	3	2	2	2	2	2	2	3	2	2	3
[truncated: 31 more columns]

## Sheet: Hoja1
Name	Label	Values
responseID	Response ID	None
ts	Timestamp	None
timeTaken	Time Taken	None
CountryCode	Country Code	None
Region	Region	None
language	language	None
A	A - Module A: Demographic questions	None
A1	SEX	{1, Male}, {2, Female}.
A2	A2 - If woman, are you pregnant?	{1, Yes}, {2, No}.
A3	A3 - Age (Introduce a number):	None
A4	A4 - ¿Cuál es su estado civil?	{1, Single}, {2, Married}, {3, Widowed}, {4, Divorced}, {5, Cohabiting}.
A5	A5 - What is your level of education?	{1, Primary education}, {2, Secondary education}, {3, Technical}, {4, Bachelor or university}, {5, Postgraduate}.
A6	A6 - Location	{1, Azuay}, {2, Bolívar}, {3, Cañar}, {4, Carchi}, {5, Chimborazo}, {6, Cotopaxi, {7, El Oro}, {8, Esmeraldas}, {9, Galápagos}, {10, Guayas}, {11, Imbabura}, {12, Loja}, {13, Los Ríos}, {14, Manabí, {15, Morona Santiago}, {16, Napo}, {17, Orellana}, {18, Pastaza}, {19, Pichincha}, {20, Santa Elena}, {21, Santo Domingo de los Tsáchilas}, {22, Sucumbíos}, {23, Tungurahua}, {24, Zamora Chinchipe}.
A7	A7 - city	None
Location		{0, Guayas}, {1, Rest of the country}.
county		{0, Guayaquil}, {1, Samborondon}, {2, Daule}, {3, Other Cities of Guayaquil}, {4, Outside of Guayas}.
county2		{0, Guayaquil}, {1, Other}.
A8	A8 - Area of residency:	{1, Urban}, {2, Rural).
A9	A9 - In what type of residence do you live?	{1, Own apartment}, {2, Rented apartment}, {3, Own house}, {4, Rented house}, {5, Family home}, {6, Other}.
A9_O	In what type of residence do you live? - Other	None
A10	A10 - How many children do you have?	None
Children		{0, NO}, {1, YES}.
A11	A11 - How many people live with you?	None
A12	A12 - Do you live with cohabitants with physical and/or intellectual disabilities?	{1, Yes}, {2, No}.
A13A1	A13- Are you a student?	{1, Yes}, {2, No}.
A13_O	Are you a student? - Other	None
Q36	Q36 - From 1 to 10, what do you consider to be your perception of your social and economic stratum? Being 0 "low" and 10 "high"	1 to 10
A16R1	A16 - I had a hard time relaxing	{1, Did not apply to me at all.}, {2, Applied to me to some degree, or some of the time.}, {3, Applied to me to a considerable degree or a good part of time.}, {4, Applied to me very much or most of the time.}
A16R2	A16 - I realized my mouth was dry	{1, Did not apply to me at all.}, {2, Applied to me to some degree, or some of the time.}, {3, Applied to me to a considerable degree or a good part of time.}, {4, Applied to me very much or most of the time.}
A16R3	A16 - I couldn't feel any positive feelings	{1, Did not apply to me at all.}, {2, Applied to me to some degree, or some of the time.}, {3, Applied to me to a considerable degree or a good part of time.}, {4, Applied to me very much or most of the time.}
A16R4	A16 - I found it difficult to breathe	{1, Did not apply to me at all.}, {2, Applied to me to some degree, or some of the time.}, {3, Applied to me to a considerable degree or a good part of time.}, {4, Applied to me very much or most of the time.}
A16R5	A16 - I found it difficult to take the initiative to do things	{1, Did not apply to me at all.}, {2, Applied to me to some degree, or some of the time.}, {3, Applied to me to a considerable degree or a good part of time.}, {4, Applied to me very much or most of the time.}
A16R6	A16 - I overreacted in certain situations	{1, Did not apply to me at all.}, {2, Applied to me to some degree, or some of the time.}, {3, Applied to me to a considerable degree or a good part of time.}, {4, Applied to me very much or most of the time.}
A16R7	A16 - I felt my hands were shaking	{1, Did not apply to me at all.}, {2, Applied to me to some degree, or some of the time.}, {3, Applied to me to a considerable degree or a good part of time.}, {4, Applied to me very much or most of the time.}
A16R8	A16 - I felt like I had a lot of nerves	{1, Did not apply to me at all.}, {2, Applied to me to some degree, or some of the time.}, {3, Applied to me to a considerable degree or a good part of time.}, {4, Applied to me very much or most of the time.}
A16R9	A16 - I was worried about situations in which I might panic or make a fool of myself	{1, Did not apply to me at all.}, {2, Applied to me to some degree, or some of the time.}, {3, Applied to me to a considerable degree or a good part of time.}, {4, Applied to me very much or most of the time.}
A16R10	A16 - I felt like I had nothing to live for	{1, Did not apply to me at all.}, {2, Applied to me to some degree, or some of the time.}, {3, Applied to me to a considerable degree or a good part of time.}, {4, Applied to me very much or most of the time.}
A16R11	A16 - I noticed that I was agitated	{1, Did not apply to me at all.}, {2, Applied to me to some degree, or some of the time.}, {3, Applied to me to a considerable degree or a good part of time.}, {4, Applied to me very much or most of the time.}
A16R12	A16 - I found it difficult to finish things	{1, Did not apply to me at all.}, {2, Applied to me to some degree, or some of the time.}, {3, Applied to me to a considerable degree or a good part of time.}, {4, Applied to me very much or most of the time.}
A16R13	A16 - I felt sad and depressed	{1, Did not apply to me at all.}, {2, Applied to me to some degree, or some of the time.}, {3, Applied to me to a considerable degree or a good part of time.}, {4, Applied to me very much or most of the time.}
A16R15	A16 - I did not tolerate anything that would not allow me to continue with what I was doing	{1, Did not apply to me at all.}, {2, Applied to me to some degree, or some of the time.}, {3, Applied to me to a considerable degree or a good part of time.}, {4, Applied to me very much or most of the time.}
A16R16	A16 - I felt like I was on the verge of panic	{1, Did not apply to me at all.}, {2, Applied to me to some degree, or some of the time.}, {3, Applied to me to a considerable degree or a good part of time.}, {4, Applied to me very much or most of the time.}
A16R17	A16 - I couldn't get excited about anything	{1, Did not apply to me at all.}, {2, Applied to me to some degree, or some of the time.}, {3, Applied to me to a considerable degree or a good part of time.}, {4, Applied to me very much or most of the time.}
A16R18	A16 - I felt that I was worth very little as a person	{1, Did not apply to me at all.}, {2, Applied to me to some degree, or some of the time.}, {3, Applied to me to a considerable degree or a good part of time.}, {4, Applied to me very much or most of the time.}
A16R19	A16 - I felt that I was very irritable	{1, Did not apply to me at all.}, {2, Applied to me to some degree, or some of the time.}, {3, Applied to me to a considerable degree or a good part of time.}, {4, Applied to me very much or most of the time.}
A16R20	A16 - I felt my heart beat despite not having made any physical effort	{1, Did not apply to me at all.}, {2, Applied to me to some degree, or some of the time.}, {3, Applied to me to a considerable degree or a good part of time.}, {4, Applied to me very much or most of the time.}
A16R21	A16 - I was scared for no reason	{1, Did not apply to me at all.}, {2, Applied to me to some degree, or some of the time.}, {3, Applied to me to a considerable degree or a good part of time.}, {4, Applied to me very much or most of the time.}
A16R22	A16 - I felt that life had no meaning	{1, Did not apply to me at all.}, {2, Applied to me to some degree, or some of the time.}, {3, Applied to me to a considerable degree or a good part of time.}, {4, Applied to me very much or most of the time.}
A17	A17 - Has a health professional diagnosed you with a depressive disorder?	{1, Yes}, {2, No}.
A18R1	A18 - There are trees along the streets in my neighborhood.	{1, Totally disagree}, {2, Disagree}, {3, Neutral}, {4, Agree}, {5, Totally agree}.
A18R2	A18 - My neighborhood is generally litter and debris free.	{1, Totally disagree}, {2, Disagree}, {3, Neutral}, {4, Agree}, {5, Totally agree}.
A18R3	A18 - There are many natural attractions in my neighborhood (such as landscaping, viewpoints).	{1, Totally disagree}, {2, Disagree}, {3, Neutral}, {4, Agree}, {5, Totally agree}.
A18R4	A18 - There are attractive buildings / houses in my neighborhood.	{1, Totally disagree}, {2, Disagree}, {3, Neutral}, {4, Agree}, {5, Totally agree}.
A18R5	A18 - It is easy to walk to a transit stop (bus, train) from my home.	{1, Totally disagree}, {2, Disagree}, {3, Neutral}, {4, Agree}, {5, Totally agree}.
A18R6	A18 - The streets of my neighborhood light up at night.	{1, Totally disagree}, {2, Disagree}, {3, Neutral}, {4, Agree}, {5, Totally agree}.
A18R7	A18 - Hay una alta tasa de criminalidad en mi barrio.	{1, Totally disagree}, {2, Disagree}, {3, Neutral}, {4, Agree}, {5, Totally agree}.
A18R8	A18 - There is a high crime rate in my neighborhood.	{1, Totally disagree}, {2, Disagree}, {3, Neutral}, {4, Agree}, {5, Totally agree}.
B	B - MODULE B. EXPOSURE AND DESRUPTION OF COVID-19 IN DAILY LIFE	None
B1	B1 - How long ago did you hear about the coronavirus outbreak or also called COVID-19?	{1, 1-2 weeks ago}, {2, 3-4 weeks ago}, {3, 1-3 months ago}, {4, more than 3 months ago}, {5, I haven't heard about coronavirus}.
B2R1	B2 - Have you presented any COVID-19 symptoms?	{1, Yes}, {2, No}.
B2R2	B2 - Have you had a test for coronavirus or COVID-19?	{1, Yes}, {2, No}.
B2R3	B2 - Does a physician diagnosed you with COVID-19?	{1, Yes}, {2, No}.
B2R4	B2 - Does a physisican diagnosed a relative of yours with COVID-19?	{1, Yes}, {2, No}.
B5R6	B5 - Death of someone close to you due to coronavirus or COVID-19	{1, Not affected}, {2, A little affected}, {3, Affected}, {4, Really affected}, {5, Extremeley affected}.
C	C - MODULE C. HEALTH Now we will ask you some questions about your health and well-being over the last few weeks.	None
v1	C1 - Do you suffer from any kind of disability?	{1, Yes}, {2, No}.
v2	C2 - On a scale of 1 to 10, how would you rate your OVERALL health? (0 being bad and 10 good).	1 to 10
v3	C3 - On a scale of 1 to 10, how would you rate your MENTAL OR EMOTIONAL health? (0 being bad and 10 good).	1 to 10
v4	C4 - Now thinking about your PHYSICAL health, which includes physical illnesses and injuries, for how many days, during the	None
v5	C5 - Now thinking about your MENTAL health, which includes stress, depression and problems with emotions, how many days do they last?	None
C6R1	C6 - Do you smoke cigarrettes?	{1, None}, {2, Less than before}, {3, As before}, {4, More than before}.
C6R2	C6 - Do you consume alcohol?	{1, None}, {2, Less than before}, {3, As before}, {4, More than before}.
PrimarioÚltimo	Flag of every last match case as primary	{0, Duplicated case}, {1, Primary case}.
A18R7INV		None
DEPRESSION		None
ANXIETY		None
STRESS		None
CATDEPRE		{1, NORMAL}, {2, MILD}, {3, MODERATE}, {4, SEVERE}, {5, EXTREMELY SEVERE".
CATAXIE		{1, NORMAL}, {2, MILD}, {3, MODERATE}, {4, SEVERE}, {5, EXTREMELY SEVERE".
CATSTRESS		{1, NORMAL}, {2, MILD}, {3, MODERATE}, {4, SEVERE}, {5, EXTREMELY SEVERE".
nuevestadocivil	Civil status	None
